# Supplementary material for: SNPs Array Karyotyping Reveals a Novel Recurrent 20p13 Amplification in Primary Myelofibrosis
Source: PLoS One. 2011 Nov 14;6(11):e27560. doi: 10.1371/journal.pone.0027560 (PMC3215741; doi:10.1371/journal.pone.0027560)
Supplement: File S1 — All the 2,765 CNVs detected in the training set patients are reported. For each lesion is indicated the length, the chromosome , the cytoband and the genes eventually involved. (XLS) [file pone.0027560.s006.xls]

## Sheet: Visani-Sapienza_SUPPLEMENTARY_T
chromosome	cytoband	length (bps)	Alteration	Genes in the area
1	1p12	9437	Deletion without LOH	ZNF697 (-)
1	1p13.1	11209	Amplification without LOH	CASQ2 (-)
1	1p13.2	3859	Amplification without LOH	KCND3 (-)
1	1p13.2	24646	Amplification without LOH	TRIM33 (-)
1	1p13.2	13150	Deletion without LOH	CTTNBP2NL (+)
1	1p13.3	5588	Amplification without LOH	GSTM5 (+)
1	1p13.3	11662	Amplification without LOH	GSTM1 (+)
1	1p13.3	117663	Amplification without LOH	KCNC4 (+)
1	1p13.3	14998	Deletion without LOH	FAM102B (+)
1	1p13.3	24808	Deletion without LOH	WDR47 (-)
1	1p13.3	80496	Deletion without LOH	NBPF6 (+)
1	1p21.1	29110	Amplification without LOH	AMY2A (+)
1	1p21.1	12159	Deletion without LOH	PRMT6 (+)
1	1p21.1	12497	Deletion without LOH	COL11A1 (-)
1	1p22.2	4202	Deletion without LOH	LMO4 (+)
1	1p22.3	1898	Amplification without LOH	LMO4 (+)
1	1p22.3	23320	Deletion without LOH	SYDE2 (-)
1	1p31.1	1114	Amplification without LOH	NEGR1 (-)
1	1p31.1	1704	Amplification without LOH	NEGR1 (-)
1	1p31.1	3033	Amplification without LOH	NEGR1 (-)
1	1p31.1	10469	Amplification without LOH	NEGR1 (-)
1	1p31.1	27965	Amplification without LOH	NEGR1 (-)
1	1p31.1	10469	Deletion without LOH	NEGR1 (-)
1	1p31.3	6425	Amplification without LOH	INADL (+)
1	1p31.3	13006	Amplification without LOH	IL23R (+)
1	1p31.3	20892	Deletion without LOH	INADL (+)
1	1p32.1	20300	Deletion without LOH	MYSM1 (-)
1	1p32.3	19870	Amplification without LOH	FAM151A (-)
1	1p32.3	43917	Amplification without LOH	DHCR24 (-)
1	1p32.3	6071	Deletion without LOH	USP24 (-)
1	1p33	1293434	Copy-Neutral LOH	CMPK1 (+)
1	1p33 - 1p32.3	3344446	Copy-Neutral LOH	ELAVL4 (+)
1	1p34.1	33320	Amplification with LOH	ERI3 (-)
1	1p34.1 - 1p33	2105884	Copy-Neutral LOH	C1orf223 (+)
1	1p34.2	1297679	Copy-Neutral LOH	EDN2 (-)
1	1p34.2	41020	Deletion without LOH	FOXJ3 (-)
1	1p34.2 - 1p34.1	1935643	Copy-Neutral LOH	KDM4A (+)
1	1p34.3	12216	Amplification with LOH	GJB5 (+)
1	1p34.3	41601	Amplification with LOH	POU3F1 (-)
1	1p34.3	4802	Amplification without LOH	RRAGC (-)
1	1p34.3	20406	Amplification without LOH	RRAGC (-)
1	1p34.3	3494858	Copy-Neutral LOH	NCDN (+)
1	1p34.3 - 1p34.2	2156873	Copy-Neutral LOH	MYCBP (-)
1	1p35.1 - 1p34.3	1190377	Copy-Neutral LOH	HMGB4 (+)
1	1p35.2	35891	Deletion without LOH	TINAGL1 (+)
1	1p35.2 - 1p35.1	1686364	Copy-Neutral LOH	LOC100128071 (-)
1	1p35.3	57092	Amplification without LOH	EPB41 (+)
1	1p35.3	38526	Deletion without LOH	AHDC1 (-)
1	1p35.3 - 1p35.2	2642787	Copy-Neutral LOH	EPB41 (+)
1	1p36.11	6175	Amplification without LOH	RHD (+)
1	1p36.11	20137	Amplification without LOH	RHD (+)
1	1p36.11	6175	Deletion with LOH	RHD (+)
1	1p36.11	13682	Deletion with LOH	RHD (+)
1	1p36.11	20137	Deletion with LOH	RHD (+)
1	1p36.11	34537	Deletion with LOH	RHD (+)
1	1p36.11	43513	Deletion with LOH	CLIC4 (+)
1	1p36.11 - 1p35.3	3682935	Copy-Neutral LOH	FAM76A (+)
1	1p36.12	13159	Amplification with LOH	RAP1GAP (-)
1	1p36.12	44992	Amplification with LOH	RAP1GAP (-)
1	1p36.12	1833	Amplification without LOH	RAP1GAP (-)
1	1p36.12	13159	Amplification without LOH	RAP1GAP (-)
1	1p36.12	1024767	Copy-Neutral LOH	VWA5B1 (+)
1	1p36.12	28889	Deletion without LOH	EIF4G3 (-)
1	1p36.12 - 1p36.11	2711784	Copy-Neutral LOH	MYOM3 (-)
1	1p36.13	6485	Amplification without LOH	UQCRHL (-)
1	1p36.13	73304	Amplification without LOH	NBPF1 (-)
1	1p36.13	1037424	Copy-Neutral LOH	ATP13A2 (-)
1	1p36.13	73403	Deletion without LOH	NBPF1 (-)
1	1p36.13 - 1p36.12	1316741	Copy-Neutral LOH	MRTO4 (+)
1	1p36.22 - 1p36.13	7246036	Copy-Neutral LOH	SLC25A33 (+)
1	1p36.23	79986	Amplification without LOH	CAMTA1 (+)
1	1p36.23	2786	Deletion with LOH	ENO1 (-)
1	1p36.31 - 1p36.23	2504913	Copy-Neutral LOH	PHF13 (+)
1	1p36.32	8753	Amplification with LOH	PANK4 (-)
1	1p36.32	1908846	Copy-Neutral LOH	MEGF6 (-)
1	1p36.32	19344	Deletion without LOH	PANK4 (-)
1	1p36.32 - 1p36.31	1999667	Copy-Neutral LOH	HES3 (+)
1	1p36.33 - 1p36.32	1459536	Copy-Neutral LOH	GABRD (+)
1	1q21.1	49387	Amplification without LOH	NOTCH2NL (+)
1	1q21.2	23979	Amplification without LOH	LOC388692 (+)
1	1q21.2	99154	Amplification without LOH	NBPF16 (+)
1	1q21.2	31658	Deletion without LOH	FCGR1C (+)
1	1q21.3	5617	Amplification without LOH	LCE1D (+)
1	1q21.3	33473	Amplification without LOH	LCE3C (+)
1	1q21.3	22773	Deletion without LOH	POGZ (-)
1	1q23.1	25873	Amplification with LOH	MIR555 (-)
1	1q23.1	29491	Deletion without LOH	LOC645676 (+)
1	1q23.2	8617	Deletion without LOH	OR6Y1 (-)
1	1q24.2	34249	Amplification without LOH	MIR921 (-)
1	1q24.2	18396	Deletion without LOH	FMO9P (+)
1	1q24.3	37955	Amplification without LOH	NME7 (-)
1	1q25.1	10244	Deletion without LOH	ZBTB37 (+)
1	1q25.1	20035	Deletion without LOH	BAT2L2 (+)
1	1q25.2	6294	Amplification without LOH	RABGAP1L (+)
1	1q25.2	16036	Amplification without LOH	GPR52 (+)
1	1q25.3	24385	Amplification without LOH	LHX4 (+)
1	1q25.3	4875	Deletion without LOH	RALGPS2 (+)
1	1q25.3	40623	Deletion without LOH	DHX9 (+)
1	1q31.1	18341	Amplification without LOH	FAM5C (-)
1	1q31.3	8611	Amplification without LOH	CFHR1 (+)
1	1q31.3	10691	Amplification without LOH	CFHR3 (+)
1	1q31.3	11484	Amplification without LOH	KCNT2 (-)
1	1q31.3	25086	Amplification without LOH	ASPM (-)
1	1q31.3	26720	Amplification without LOH	B3GALT2 (-)
1	1q31.3	31625	Amplification without LOH	CFH (+)
1	1q31.3	37552	Amplification without LOH	CFHR3 (+)
1	1q31.3	1236	Deletion without LOH	KCNT2 (-)
1	1q31.3	13178	Deletion without LOH	KCNT2 (-)
1	1q32.1	20638	Deletion without LOH	ATP6V1G3 (-)
1	1q32.1	21167	Deletion without LOH	KIF14 (-)
1	1q32.2	30888	Amplification without LOH	CDK18 (+)
1	1q42.12	15745	Amplification without LOH	CNIH4 (+)
1	1q42.12	15990	Deletion without LOH	DEGS1 (+)
1	1q42.12	87271	Deletion without LOH	TP53BP2 (-)
1	1q42.13	51151	Amplification without LOH	RNF187 (+)
1	1q42.13	51916	Amplification without LOH	WNT9A (-)
1	1q42.2	11374	Amplification without LOH	TSNAX-DISC1 (+)
1	1q42.2	3570	Deletion without LOH	URB2 (+)
1	1q42.2	10664	Deletion without LOH	TSNAX-DISC1 (+)
1	1q42.2	33889	Deletion without LOH	GALNT2 (+)
1	1q43	5768	Amplification without LOH	LOC339535 (-)
1	1q43	7696	Deletion without LOH	ACTN2 (+)
1	1q44	1918	Amplification without LOH	LOC731275 (-)
1	1q44	2015	Amplification without LOH	SCCPDH (+)
1	1q44	79355	Amplification without LOH	LOC731275 (-)
1	1q44	89730	Amplification without LOH	LOC731275 (-)
1	1q44	19734	Deletion without LOH	AHCTF1 (-)
1	1q44	23653	Deletion without LOH	EXO1 (+)
1	1q44	34202	Deletion without LOH	KIF26B (+)
1	1q44	43592	Deletion without LOH	TFB2M (-)
1		28350	Amplification without LOH	OR2T10 (-)
1		442531	Amplification without LOH	SH3BP5L (-)
2	2p11.1	2629	Amplification without LOH	LOC654342 (-)
2	2p11.1	131379	Amplification without LOH	FKSG73 (+)
2	2p11.1	163696	Amplification without LOH	LOC654342 (-)
2	2p11.1	44791	Deletion without LOH	FKSG73 (+)
2	2p11.2	30077	Amplification without LOH	LOC285074 (-)
2	2p11.2	251976	Amplification without LOH	NCRNA00152 (+)
2	2p11.2	11539	Deletion without LOH	POLR1A (-)
2	2p12	9832	Amplification without LOH	SNAR-H (-)
2	2p12	25600	Amplification without LOH	LOC388965 (+)
2	2p13.3	14195	Amplification without LOH	MPHOSPH10 (+)
2	2p16.1	10997	Amplification without LOH	SMEK2 (-)
2	2p16.1	1788	Deletion without LOH	RTN4 (-)
2	2p16.2	17580	Amplification without LOH	ASB3 (-)
2	2p16.2	4909	Deletion without LOH	SPTBN1 (+)
2	2p16.3	2493	Deletion without LOH	NRXN1 (-)
2	2p16.3	13139	Deletion without LOH	NRXN1 (-)
2	2p16.3	27759	Deletion without LOH	FSHR (-)
2	2p21	32158	Amplification without LOH	HAAO (-)
2	2p21	37296	Amplification without LOH	TTC7A (+)
2	2p22.2	9267	Amplification without LOH	CRIM1 (+)
2	2p22.3	9347	Amplification without LOH	LTBP1 (+)
2	2p22.3	11086	Amplification without LOH	CRIM1 (+)
2	2p22.3	12912	Amplification without LOH	RASGRP3 (+)
2	2p22.3	23651	Amplification without LOH	CRIM1 (+)
2	2p22.3	3913	Deletion without LOH	CRIM1 (+)
2	2p23.3	5988	Amplification without LOH	OTOF (-)
2	2p23.3	9892	Amplification without LOH	ITSN2 (-)
2	2p23.3	56154	Deletion without LOH	ATAD2B (-)
2	2p24.1	26406	Amplification without LOH	OSR1 (-)
2	2p24.1	28952	Amplification without LOH	OSR1 (-)
2	2p24.1	2062	Deletion without LOH	OSR1 (-)
2	2p24.2	4857	Amplification without LOH	KCNS3 (+)
2	2p24.2	23636	Amplification without LOH	KCNS3 (+)
2	2p24.3	8612	Amplification without LOH	FAM49A (-)
2	2p25.2	3046	Deletion without LOH	LOC400940 (+)
2	2p25.2	8766	Deletion without LOH	CMPK2 (-)
2	2p25.3	1163	Amplification without LOH	ALLC (+)
2	2p25.3	1202	Amplification without LOH	ALLC (+)
2	2p25.3	10099	Amplification without LOH	ALLC (+)
2	2p25.3	10684	Amplification without LOH	ALLC (+)
2	2p25.3	15560	Amplification without LOH	PXDN (-)
2	2p25.3	1163	Deletion without LOH	ALLC (+)
2	2p25.3	11284	Deletion without LOH	TMEM18 (-)
2	2q11.2	38264	Deletion without LOH	ANKRD36B (-)
2	2q11.2	114341	Deletion without LOH	ANKRD36 (+)
2	2q11.2	233732	Deletion without LOH	LOC729234 (+)
2	2q12.3	79329	Amplification without LOH	RGPD4 (+)
2	2q12.3	20532	Deletion without LOH	UXS1 (-)
2	2q13	42034	Amplification without LOH	ACOXL (+)
2	2q14.1	8174	Amplification without LOH	DDX18 (+)
2	2q14.1	23484	Amplification without LOH	DDX18 (+)
2	2q14.1	65472	Deletion without LOH	DPP10 (+)
2	2q14.2	7929	Amplification without LOH	GLI2 (+)
2	2q14.3	5794	Amplification without LOH	HS6ST1 (-)
2	2q14.3	18919	Deletion without LOH	CNTNAP5 (+)
2	2q21.1	1523	Amplification without LOH	HS6ST1 (-)
2	2q21.1	4344	Amplification without LOH	LOC389033 (-)
2	2q21.1	17627	Amplification without LOH	LOC389033 (-)
2	2q21.1	52315	Deletion without LOH	LOC389033 (-)
2	2q21.2	21073	Deletion without LOH	MIR663B (-)
2	2q21.2	22627	Deletion without LOH	TUBA3D (+)
2	2q21.2	31181	Deletion without LOH	NCRNA00164 (-)
2	2q21.3	48892	Deletion without LOH	ZRANB3 (-)
2	2q22.1	21938	Amplification without LOH	LRP1B (-)
2	2q22.1	7165	Deletion without LOH	CXCR4 (-)
2	2q23.3	4030	Amplification without LOH	RBM43 (-)
2	2q23.3	25150	Deletion without LOH	ARL6IP6 (+)
2	2q31.1	3262	Amplification without LOH	SPC25 (-)
2	2q31.1	4258	Amplification without LOH	RAPGEF4 (+)
2	2q31.1	5400	Amplification without LOH	MIR1246 (-)
2	2q31.1	15176	Amplification without LOH	RAPGEF4 (+)
2	2q31.1	7640	Deletion without LOH	NOSTRIN (+)
2	2q31.1	34244	Deletion without LOH	UBR3 (+)
2	2q31.2	44109	Amplification without LOH	PDE11A (-)
2	2q31.3	9356	Deletion without LOH	ZNF385B (-)
2	2q32.1	10549	Amplification without LOH	ZNF804A (+)
2	2q32.1	7043	Deletion without LOH	NUP35 (+)
2	2q33.1	21897	Amplification without LOH	PLCL1 (+)
2	2q33.1	17716	Deletion without LOH	BMPR2 (+)
2	2q33.1	107843	Deletion without LOH	SNORD11 (+)
2	2q33.3	27845	Deletion without LOH	CREB1 (+)
2	2q34	13919	Amplification without LOH	PTH2R (+)
2	2q35	62391	Amplification without LOH	GMPPA (+)
2	2q36.1	22318	Amplification without LOH	SLC4A3 (+)
2	2q37.1	1406	Amplification without LOH	ALPP (+)
2	2q37.1	2170	Amplification without LOH	ALPP (+)
2	2q37.1	2530	Amplification without LOH	ALPP (+)
2	2q37.1	3158	Deletion without LOH	SPP2 (+)
2	2q37.3	14098	Amplification without LOH	MGC16025 (-)
2	2q37.3	71942	Amplification without LOH	CAPN10 (+)
2	2q37.3	26030	Deletion without LOH	AGAP1 (+)
2		51797	Amplification without LOH	LOC728323 (+)
2		5288	Deletion without LOH	LOC728323 (+)
3	3p12.1	9363	Deletion without LOH	CADM2 (+)
3	3p12.1	42563	Deletion without LOH	CADM2 (+)
3	3p12.3	15214	Amplification without LOH	ROBO2 (+)
3	3p12.3	423903	Amplification without LOH	MIR1324 (+)
3	3p12.3	16745	Deletion without LOH	ROBO1 (-)
3	3p12.3	22596	Deletion without LOH	GBE1 (-)
3	3p14.1	1220	Amplification without LOH	FAM19A4 (-)
3	3p14.1	19197	Amplification without LOH	FAM19A4 (-)
3	3p14.1	2004	Deletion without LOH	MIR548A2 (+)
3	3p14.2	7120	Deletion without LOH	PTPRG (+)
3	3p14.2	8841	Deletion without LOH	FHIT (-)
3	3p14.2	14035	Deletion without LOH	FHIT (-)
3	3p14.3	1938	Deletion without LOH	C3orf51 (-)
3	3p21.1	4149	Amplification without LOH	SFMBT1 (-)
3	3p21.1	14340	Deletion without LOH	SFMBT1 (-)
3	3p21.31	3100	Amplification without LOH	CCR5 (+)
3	3p21.31	23397	Amplification without LOH	SACM1L (+)
3	3p21.31	32395	Amplification without LOH	CACNA2D2 (-)
3	3p21.31	33214	Amplification without LOH	CACNA2D2 (-)
3	3p21.31	72384	Amplification without LOH	APEH (+)
3	3p21.31	73760	Amplification without LOH	CACNA2D2 (-)
3	3p21.31	5718	Deletion without LOH	XCR1 (-)
3	3p21.31	8266	Deletion without LOH	DOCK3 (+)
3	3p21.31	103604	Deletion without LOH	SMARCC1 (-)
3	3p22.1	4229	Deletion without LOH	LYZL4 (-)
3	3p22.1	10190	Deletion without LOH	ULK4 (-)
3	3p22.1	15143	Deletion without LOH	ULK4 (-)
3	3p22.1	23390	Deletion without LOH	LYZL4 (-)
3	3p22.1	25318	Deletion without LOH	ULK4 (-)
3	3p22.1	48710	Deletion without LOH	ULK4 (-)
3	3p22.3	16898	Deletion without LOH	MIR128-2 (+)
3	3p24.1	16578	Deletion without LOH	TGFBR2 (+)
3	3p24.1	25464	Deletion without LOH	RBMS3 (+)
3	3p24.3	8603	Amplification without LOH	UBE2E2 (+)
3	3p24.3	32878	Amplification without LOH	KCNH8 (+)
3	3p24.3	19534	Deletion without LOH	SGOL1 (-)
3	3p24.3	26417	Deletion without LOH	KCNH8 (+)
3	3p25.1	16478	Deletion without LOH	RAF1 (-)
3	3p25.3	7188	Amplification without LOH	IRAK2 (+)
3	3p26.1	3633	Amplification without LOH	GRM7 (+)
3	3p26.1	6759	Deletion without LOH	GRM7 (+)
3	3p26.1	8659	Deletion without LOH	GRM7 (+)
3	3p26.1	10442	Deletion without LOH	GRM7 (+)
3	3p26.1	11743	Deletion without LOH	GRM7 (+)
3	3p26.1	22575	Deletion without LOH	GRM7 (+)
3	3p26.2	7081	Amplification without LOH	LRRN1 (+)
3	3p26.3	11403	Amplification without LOH	CNTN6 (+)
3	3p26.3	44691	Amplification without LOH	CHL1 (+)
3	3p26.3	13202	Deletion without LOH	CNTN6 (+)
3	3p26.3	19643	Deletion without LOH	CNTN6 (+)
3	3p26.3	35691	Deletion without LOH	CHL1 (+)
3	3q11.2	11100	Amplification without LOH	DCBLD2 (-)
3	3q11.2	25992	Amplification without LOH	DCBLD2 (-)
3	3q11.2	3354	Deletion without LOH	DCBLD2 (-)
3	3q12.3	1044	Amplification without LOH	MIR548A3 (-)
3	3q12.3	10739	Amplification without LOH	MIR548A3 (-)
3	3q12.3	37668	Deletion without LOH	ZPLD1 (+)
3	3q13.11	1832	Deletion without LOH	ALCAM (+)
3	3q13.11	11951	Deletion without LOH	ALCAM (+)
3	3q13.11	20627	Deletion without LOH	LOC100302640 (-)
3	3q13.11	20746	Deletion without LOH	LOC100302640 (-)
3	3q13.13	5841	Amplification without LOH	SLC9A10 (-)
3	3q13.13	11475	Deletion without LOH	PVRL3 (+)
3	3q13.2	23725	Deletion without LOH	ATP6V1A (+)
3	3q13.31	2241	Amplification without LOH	LOC285194 (+)
3	3q13.31	10163	Amplification without LOH	LOC285194 (+)
3	3q13.31	6120	Deletion without LOH	LOC285194 (+)
3	3q21.2	1883	Amplification without LOH	SLC41A3 (-)
3	3q21.2	25924	Amplification without LOH	LOC100125556 (+)
3	3q21.2	68178	Amplification without LOH	PLXNA1 (+)
3	3q21.2	8214	Deletion without LOH	SLC41A3 (-)
3	3q21.3	25764	Amplification without LOH	ATP2C1 (+)
3	3q21.3	18429	Deletion without LOH	CPNE4 (-)
3	3q21.3	156272	Deletion without LOH	RPN1 (-)
3	3q22.2	2472	Amplification without LOH	IL20RB (+)
3	3q22.3	27360	Amplification without LOH	CLSTN2 (+)
3	3q25.1	15154	Amplification without LOH	AADACL2 (+)
3	3q25.1	1432	Deletion without LOH	P2RY1 (+)
3	3q25.1	2932	Deletion without LOH	P2RY1 (+)
3	3q25.1	23136	Deletion without LOH	MBNL1 (+)
3	3q25.2	1391	Amplification without LOH	C3orf33 (-)
3	3q25.33	13308	Deletion without LOH	ARL14 (+)
3	3q26.1	1673	Amplification without LOH	SI (-)
3	3q26.1	2042	Amplification without LOH	OTOL1 (+)
3	3q26.1	3849	Amplification without LOH	OTOL1 (+)
3	3q26.1	4583	Amplification without LOH	OTOL1 (+)
3	3q26.1	7273	Amplification without LOH	SI (-)
3	3q26.1	12512	Amplification without LOH	OTOL1 (+)
3	3q26.1	18515	Amplification without LOH	OTOL1 (+)
3	3q26.1	22761	Amplification without LOH	OTOL1 (+)
3	3q26.1	23126	Amplification without LOH	BCHE (-)
3	3q26.1	60725	Amplification without LOH	OTOL1 (+)
3	3q26.1	3642	Deletion without LOH	SLITRK3 (-)
3	3q26.1	4123	Deletion without LOH	BCHE (-)
3	3q26.1	22761	Deletion without LOH	OTOL1 (+)
3	3q26.31	1096	Amplification without LOH	TBL1XR1 (-)
3	3q26.31	18646	Deletion without LOH	NAALADL2 (+)
3	3q27.2	3155	Amplification without LOH	MASP1 (-)
3	3q27.2	6773	Amplification without LOH	MASP1 (-)
3	3q27.2	17601	Amplification without LOH	MASP1 (-)
3	3q27.2	29464	Deletion without LOH	SNORA63 (+)
3	3q28	1609	Amplification without LOH	HRASLS (+)
3	3q28	2130	Amplification without LOH	HRASLS (+)
3	3q28	3047	Amplification without LOH	HRASLS (+)
3	3q28	8442	Amplification without LOH	C3orf59 (-)
3	3q28	2905	Deletion without LOH	HRASLS (+)
3	3q28	3047	Deletion without LOH	HRASLS (+)
3	3q28	4442	Deletion without LOH	HRASLS (+)
3	3q28	4718	Deletion without LOH	ATP13A4 (-)
3	3q29	1015	Amplification without LOH	MUC20 (+)
3	3q29	7258	Amplification without LOH	MUC20 (+)
3	3q29	11096	Amplification without LOH	MUC20 (+)
3	3q29	34778	Amplification without LOH	MIR570 (+)
3	3q29	7522	Deletion without LOH	MUC20 (+)
4	4p11	74273	Amplification without LOH	CWH43 (+)
4	4p12	21209	Amplification without LOH	FRYL (-)
4	4p13	7448	Amplification without LOH	GNPDA2 (-)
4	4p14	27671	Deletion without LOH	KLHL5 (+)
4	4p15.1	1935	Amplification without LOH	STIM2 (+)
4	4p15.1	3746	Amplification without LOH	ARAP2 (-)
4	4p15.1	13009	Amplification without LOH	ARAP2 (-)
4	4p15.1	34108	Amplification without LOH	ARAP2 (-)
4	4p15.1	41534	Amplification without LOH	PCDH7 (+)
4	4p15.1	17262	Deletion without LOH	PCDH7 (+)
4	4p15.1	20979	Deletion without LOH	PCDH7 (+)
4	4p15.1	34360	Deletion without LOH	PCDH7 (+)
4	4p15.1	40939	Deletion without LOH	PCDH7 (+)
4	4p15.2	11483	Deletion without LOH	RBPJ (+)
4	4p15.2	15945	Deletion without LOH	C4orf52 (+)
4	4p15.31	6434	Deletion without LOH	KCNIP4 (-)
4	4p15.33	7022	Deletion without LOH	HSP90AB2P (+)
4	4p15.33	8760	Deletion without LOH	HS3ST1 (-)
4	4p16.1	3155	Amplification without LOH	WDR1 (-)
4	4p16.1	4772	Amplification without LOH	WDR1 (-)
4	4p16.1	14041	Amplification without LOH	WDR1 (-)
4	4p16.1	17280	Amplification without LOH	PSAPL1 (-)
4	4p16.1	22919	Amplification without LOH	PSAPL1 (-)
4	4p16.1	3155	Deletion without LOH	WDR1 (-)
4	4p16.1	4772	Deletion without LOH	WDR1 (-)
4	4p16.2	9064	Amplification without LOH	LOC348926 (-)
4	4p16.2	285126	Amplification without LOH	LOC348926 (-)
4	4p16.2	19023	Deletion without LOH	OTOP1 (-)
4	4p16.2	285126	Deletion without LOH	LOC348926 (-)
4	4p16.3	12272	Amplification without LOH	ZNF595 (+)
4	4p16.3	14173	Amplification without LOH	ZNF718 (+)
4	4p16.3	27625	Amplification without LOH	ZNF595 (+)
4	4p16.3	28232	Amplification without LOH	ZFYVE28 (-)
4	4p16.3	5602	Deletion without LOH	ZNF595 (+)
4	4p16.3	6671	Deletion without LOH	ZNF595 (+)
4	4p16.3	7989	Deletion without LOH	ZNF718 (+)
4	4p16.3	14173	Deletion without LOH	ZNF718 (+)
4	4p16.3	15978	Deletion without LOH	SLBP (-)
4	4p16.3	20833	Deletion without LOH	RNF212 (-)
4	4p16.3	27625	Deletion without LOH	ZNF595 (+)
4	4q12	10173	Deletion without LOH	LNX1 (-)
4	4q13.1	17846	Deletion without LOH	TECRL (-)
4	4q13.1	35953	Deletion without LOH	TECRL (-)
4	4q13.2	3234	Amplification without LOH	YTHDC1 (-)
4	4q13.2	10827	Amplification without LOH	TMPRSS11E (+)
4	4q13.2	11154	Amplification without LOH	UGT2B7 (+)
4	4q13.2	16632	Amplification without LOH	UGT2B15 (-)
4	4q13.2	22905	Amplification without LOH	YTHDC1 (-)
4	4q13.2	50118	Amplification without LOH	TMPRSS11E (+)
4	4q13.2	16452	Deletion without LOH	UGT2B15 (-)
4	4q13.2	44308	Deletion without LOH	TMPRSS11E (+)
4	4q13.3	9997	Amplification without LOH	UGT2A2 (-)
4	4q13.3	9997	Deletion without LOH	UGT2A2 (-)
4	4q13.3	18985	Deletion without LOH	ODAM (+)
4	4q21.1	8085	Amplification without LOH	SHROOM3 (+)
4	4q21.22	15966	Deletion without LOH	HNRNPD (-)
4	4q21.23	1129	Deletion without LOH	MAPK10 (-)
4	4q22.1	2605	Amplification without LOH	IBSP (+)
4	4q22.1	3097	Amplification without LOH	IBSP (+)
4	4q22.1	2519	Deletion without LOH	IBSP (+)
4	4q22.3	1733	Amplification without LOH	PDHA2 (+)
4	4q22.3	13196	Deletion without LOH	C4orf37 (-)
4	4q24	14805	Amplification without LOH	TBCK (-)
4	4q24	2722	Deletion without LOH	TACR3 (-)
4	4q24	7199	Deletion without LOH	TACR3 (-)
4	4q24	14498	Deletion without LOH	INTS12 (-)
4	4q24	14922	Deletion without LOH	DKK2 (-)
4	4q24	15236	Deletion without LOH	SLC39A8 (-)
4	4q25	1133	Amplification without LOH	DKK2 (-)
4	4q25	1524	Amplification without LOH	DKK2 (-)
4	4q25	1600	Amplification without LOH	DKK2 (-)
4	4q25	2429	Amplification without LOH	DKK2 (-)
4	4q25	17131	Amplification without LOH	LEF1 (-)
4	4q25	23741	Amplification without LOH	C4orf21 (-)
4	4q25	37485	Amplification without LOH	MIR302B (-)
4	4q25	4028	Deletion without LOH	DKK2 (-)
4	4q26	2222	Amplification without LOH	ARSJ (-)
4	4q26	2328	Amplification without LOH	NDST4 (-)
4	4q26	2630	Amplification without LOH	ARSJ (-)
4	4q26	3268	Amplification without LOH	NDST3 (+)
4	4q26	4880	Amplification without LOH	ARSJ (-)
4	4q26	11477	Amplification without LOH	MIR1973 (+)
4	4q26	22790	Amplification without LOH	TRAM1L1 (-)
4	4q26	2773	Deletion without LOH	NDST3 (+)
4	4q26	3268	Deletion without LOH	NDST3 (+)
4	4q26	16147	Deletion without LOH	NDST3 (+)
4	4q26	22995	Deletion without LOH	MIR1973 (+)
4	4q28.1	2394	Amplification without LOH	HSPA4L (+)
4	4q28.1	2500	Amplification without LOH	HSPA4L (+)
4	4q28.2	12651	Deletion without LOH	C4orf33 (+)
4	4q28.3	5073	Amplification without LOH	PCDH18 (-)
4	4q28.3	7707	Amplification without LOH	PCDH18 (-)
4	4q28.3	23161	Amplification without LOH	PCDH10 (+)
4	4q28.3	29062	Amplification without LOH	SLC7A11 (-)
4	4q28.3	13332	Deletion without LOH	PCDH18 (-)
4	4q28.3	17315	Deletion without LOH	PCDH10 (+)
4	4q31.1	83804	Deletion without LOH	NAA15 (+)
4	4q31.1 - 4q31.21	1120165	Copy-Neutral LOH	IL15 (+)
4	4q31.21	17157	Amplification without LOH	GAB1 (+)
4	4q31.21	1073	Deletion without LOH	INPP4B (-)
4	4q31.22	12284	Deletion without LOH	ZNF827 (-)
4	4q31.3	4410	Deletion without LOH	LRBA (-)
4	4q32.2	6762	Amplification without LOH	NAF1 (-)
4	4q32.2	7930	Amplification without LOH	FSTL5 (-)
4	4q32.3	7607	Amplification without LOH	ANXA10 (+)
4	4q32.3	8790	Deletion without LOH	ANXA10 (+)
4	4q34.1	1632	Amplification without LOH	GALNTL6 (+)
4	4q34.1	12563	Amplification without LOH	GALNTL6 (+)
4	4q34.1	4265	Deletion without LOH	GALNTL6 (+)
4	4q34.2	24712	Deletion without LOH	ASB5 (-)
4	4q34.3	2512	Deletion without LOH	MGC45800 (-)
4	4q34.3	17872	Deletion without LOH	LOC285501 (+)
4	4q35.1	5803	Amplification without LOH	MGC45800 (-)
4	4q35.1	3519	Deletion without LOH	ENPP6 (-)
4	4q35.2	5168	Amplification without LOH	FRG1 (+)
4	4q35.2	11602	Amplification without LOH	FRG1 (+)
4	4q35.2	18889	Amplification without LOH	ZFP42 (+)
4	4q35.2	215941	Amplification without LOH	LOC653544 (+)
4	4q35.2	12841	Deletion without LOH	TRIML2 (-)
4	4q35.2	16231	Deletion without LOH	ZFP42 (+)
5	5p11	29201	Amplification without LOH	HCN1 (-)
5	5p11	37568	Amplification without LOH	HCN1 (-)
5	5p13.3	28783	Amplification without LOH	C1QTNF3 (-)
5	5p14.3	24558	Deletion without LOH	LOC728411 (+)
5	5p14.3	46967	Deletion without LOH	LOC728411 (+)
5	5p15.1	3363	Amplification without LOH	FBXL7 (+)
5	5p15.2	15216	Amplification without LOH	TRIO (+)
5	5p15.31	21485	Deletion without LOH	ADCY2 (+)
5	5p15.33	8663	Amplification without LOH	IRX2 (-)
5	5p15.33	16120	Amplification without LOH	IRX1 (+)
5	5p15.33	26485	Amplification without LOH	IRX4 (-)
5	5p15.33	16601	Deletion without LOH	TPPP (-)
5	5q11.1	18577	Amplification without LOH	PARP8 (+)
5	5q11.1	104685	Amplification without LOH	PARP8 (+)
5	5q11.2	1850	Amplification without LOH	PLK2 (-)
5	5q11.2	2386	Amplification without LOH	PLK2 (-)
5	5q11.2	3347	Amplification without LOH	PLK2 (-)
5	5q11.2	4106	Amplification without LOH	PLK2 (-)
5	5q12.1	37605	Deletion without LOH	KIF2A (+)
5	5q13.2	53915	Deletion without LOH	BDP1 (+)
5	5q13.3	11315	Deletion without LOH	SV2C (+)
5	5q14.1	24825	Amplification without LOH	MSH3 (+)
5	5q14.3	9639	Deletion without LOH	COX7C (+)
5	5q15 - 5q21.1	3553931	Deletion without LOH	CAST (+)
5	5q21.1	41496	Amplification without LOH	RGMB (+)
5	5q21.1	9270	Deletion without LOH	LOC100133050 (-)
5	5q21.1 - 5q21.2	4322057	Deletion without LOH	GIN1 (-)
5	5q21.2	6996	Amplification without LOH	RAB9P1 (+)
5	5q21.2	6996	Deletion without LOH	RAB9P1 (+)
5	5q21.2	7035	Deletion without LOH	RAB9P1 (+)
5	5q21.2	7592	Deletion without LOH	RAB9P1 (+)
5	5q21.2	14411	Deletion without LOH	NUDT12 (-)
5	5q21.2	219938	Deletion without LOH	RAB9P1 (+)
5	5q21.2	324984	Deletion without LOH	RAB9P1 (+)
5	5q21.2 - 5q22.2	7815565	Deletion without LOH	C5orf13 (-)
5	5q22.2	2141	Amplification without LOH	APC (+)
5	5q22.2	2538	Amplification without LOH	APC (+)
5	5q22.2	10674	Amplification without LOH	APC (+)
5	5q22.2	2426	Deletion without LOH	APC (+)
5	5q22.2	3122	Deletion without LOH	APC (+)
5	5q22.2	48305	Deletion without LOH	APC (+)
5	5q22.2	75776	Deletion without LOH	APC (+)
5	5q22.2	550160	Deletion without LOH	APC (+)
5	5q22.2 - 5q23.1	2664087	Deletion without LOH	KCNN2 (+)
5	5q22.3	13917	Amplification without LOH	CCDC112 (-)
5	5q23.1	11530	Deletion without LOH	DTWD2 (-)
5	5q23.1	22721	Deletion without LOH	COMMD10 (+)
5	5q23.1	25926	Deletion without LOH	FTMT (+)
5	5q23.1	690807	Deletion without LOH	SEMA6A (-)
5	5q23.1	1269005	Deletion without LOH	SEMA6A (-)
5	5q23.1	3605231	Deletion without LOH	HSD17B4 (+)
5	5q23.1 - 5q23.3	9087112	Deletion without LOH	GRAMD3 (+)
5	5q23.3	18163	Amplification without LOH	ADAMTS19 (+)
5	5q23.3	24223	Deletion without LOH	HINT1 (-)
5	5q23.3 - 5q31.1	2167780	Deletion without LOH	LEAP2 (+)
5	5q31.1	19761	Amplification without LOH	CSF2 (+)
5	5q31.1	38087	Amplification without LOH	FSTL4 (-)
5	5q31.1	46475	Amplification without LOH	LOC153328 (+)
5	5q31.1	25932	Deletion without LOH	MIR1289-2 (-)
5	5q31.1	366044	Deletion without LOH	HSPA4 (+)
5	5q33.1	32473	Deletion without LOH	FLJ41603 (+)
5	5q33.2	23305	Amplification without LOH	SGCD (+)
5	5q33.3	15767	Deletion without LOH	CLINT1 (-)
5	5q33.3	22165	Deletion without LOH	CLINT1 (-)
5	5q34	21512	Amplification without LOH	ATP10B (-)
5	5q35.1	35864	Deletion without LOH	UBTD2 (-)
5	5q35.2	1027	Amplification without LOH	HMP19 (+)
5	5q35.2	1027	Deletion without LOH	HMP19 (+)
5	5q35.2	9635	Deletion without LOH	HMP19 (+)
5	5q35.3	28158	Amplification without LOH	BTNL3 (+)
5	5q35.3	32036	Amplification without LOH	LMAN2 (-)
5	5q35.3	36292	Amplification without LOH	BTNL3 (+)
5	5q35.3	43695	Amplification without LOH	F12 (-)
5	5q35.3	8321	Deletion without LOH	GRK6 (+)
5	5q35.3	17584	Deletion without LOH	ADAMTS2 (-)
5	5q35.3	19600	Deletion without LOH	NSD1 (+)
5	5q35.3	43695	Deletion without LOH	F12 (-)
6	6p11.2	2004	Amplification without LOH	PRIM2 (+)
6	6p11.2	14228	Amplification without LOH	PRIM2 (+)
6	6p11.2	14228	Deletion without LOH	PRIM2 (+)
6	6p12.1	2144	Amplification without LOH	C6orf142 (+)
6	6p12.1	2485	Amplification without LOH	C6orf142 (+)
6	6p12.1	5982	Amplification without LOH	C6orf142 (+)
6	6p12.3	15189	Amplification without LOH	GPR116 (-)
6	6p21.1	11721	Amplification without LOH	TFEB (-)
6	6p21.1	36883	Amplification without LOH	NCR2 (+)
6	6p21.2	7942	Amplification without LOH	MDGA1 (-)
6	6p21.2	22484	Amplification without LOH	BTBD9 (-)
6	6p21.31	16639	Amplification without LOH	SPDEF (-)
6	6p21.31	3055	Deletion without LOH	MIR1275 (-)
6	6p21.32	36387	Amplification without LOH	HLA-DRB5 (-)
6	6p21.32	38233	Amplification without LOH	HLA-DRB5 (-)
6	6p21.32	40062	Deletion without LOH	BRD2 (+)
6	6p21.33	19551	Amplification without LOH	PSORS1C1 (+)
6	6p22.1	26302	Amplification without LOH	ZFP57 (-)
6	6p22.1	30031	Amplification without LOH	HLA-H (+)
6	6p22.1	60937	Amplification without LOH	GUSBL1 (-)
6	6p22.1	13964	Deletion without LOH	GUSBL1 (-)
6	6p22.1	40749	Deletion without LOH	C6orf41 (+)
6	6p22.1	60937	Deletion without LOH	GUSBL1 (-)
6	6p22.2	27249	Amplification without LOH	FAM65B (-)
6	6p22.3	1124	Amplification without LOH	MIR548A1 (+)
6	6p22.3	1493	Amplification without LOH	MIR548A1 (+)
6	6p22.3	3589	Amplification without LOH	MIR548A1 (+)
6	6p22.3	6134	Amplification without LOH	MIR548A1 (+)
6	6p22.3	15904	Deletion without LOH	ID4 (+)
6	6p24.1	8789	Amplification without LOH	HIVEP1 (+)
6	6p24.3	8719	Deletion without LOH	DSP (+)
6	6p25.2	118748	Deletion without LOH	BPHL (+)
6	6p25.3	5425	Amplification without LOH	DUSP22 (+)
6	6p25.3	11224	Deletion without LOH	LOC285768 (-)
6	6q11.1	76762	Deletion without LOH	KHDRBS2 (-)
6	6q12	4209	Amplification without LOH	MCART3P (+)
6	6q12	18568	Amplification without LOH	EYS (-)
6	6q12	12752	Deletion without LOH	EYS (-)
6	6q12	16617	Deletion without LOH	EYS (-)
6	6q14.1	8758	Amplification without LOH	BCKDHB (+)
6	6q14.1	14524	Amplification without LOH	IMPG1 (-)
6	6q14.1	23173	Amplification without LOH	IRAK1BP1 (+)
6	6q14.1	2047	Deletion without LOH	IRAK1BP1 (+)
6	6q16.1	3360	Deletion without LOH	EPHA7 (-)
6	6q16.3	15319	Amplification without LOH	GRIK2 (+)
6	6q16.3	17760	Deletion without LOH	GRIK2 (+)
6	6q21	21074	Amplification without LOH	FOXO3 (+)
6	6q21	32479	Amplification without LOH	RFPL4B (+)
6	6q21	22188	Deletion without LOH	C6orf186 (-)
6	6q21	23412	Deletion without LOH	RFPL4B (+)
6	6q21	50211	Deletion without LOH	LACE1 (+)
6	6q22.1	26997	Amplification without LOH	HS3ST5 (-)
6	6q22.31	12976	Amplification without LOH	NCOA7 (+)
6	6q22.31	29055	Deletion without LOH	C6orf170 (-)
6	6q22.31	33725	Deletion without LOH	GJA1 (+)
6	6q22.33	7281	Deletion without LOH	LAMA2 (+)
6	6q23.3	13409	Deletion without LOH	BCLAF1 (-)
6	6q23.3	20107	Deletion without LOH	FAM54A (-)
6	6q23.3	35277	Deletion without LOH	BCLAF1 (-)
6	6q23.3	325157	Deletion without LOH	MAP3K5 (-)
6	6q23.3	532558	Deletion without LOH	FAM54A (-)
6	6q24.3	4118	Amplification without LOH	SAMD5 (+)
6	6q25.1	9796	Deletion without LOH	ESR1 (+)
6	6q25.1	11563	Deletion without LOH	LATS1 (-)
6	6q25.3	14720	Amplification without LOH	ARID1B (+)
6	6q25.3	15720	Amplification without LOH	SLC22A3 (+)
6	6q25.3	18203	Amplification without LOH	IGF2R (+)
6	6q25.3	23705	Amplification without LOH	TULP4 (+)
6	6q25.3	13050	Deletion without LOH	SLC22A1 (+)
6	6q25.3	19178	Deletion without LOH	SLC22A3 (+)
6	6q26	1072	Amplification without LOH	LPA (-)
6	6q26	2011	Amplification without LOH	PLG (+)
6	6q26	4803	Amplification without LOH	PLG (+)
6	6q26	9302	Amplification without LOH	PARK2 (-)
6	6q26	16392	Amplification without LOH	PLG (+)
6	6q26	15199	Deletion without LOH	PARK2 (-)
6	6q26	19128	Deletion without LOH	PARK2 (-)
6	6q27	23099	Amplification without LOH	MIR1913 (-)
6	6q27	18722	Deletion without LOH	WDR27 (-)
7	7p11.1	5086	Amplification without LOH	ZNF716 (+)
7	7p11.2	12384	Amplification without LOH	LANCL2 (+)
7	7p11.2	23144	Amplification without LOH	HPVC1 (-)
7	7p12.1	14558	Amplification without LOH	POM121L12 (+)
7	7p12.1	14558	Deletion without LOH	POM121L12 (+)
7	7p12.1	22361	Deletion without LOH	COBL (-)
7	7p12.1	32334	Deletion without LOH	POM121L12 (+)
7	7p13	28855	Deletion without LOH	SEPT13 (-)
7	7p13	37556	Deletion without LOH	IGFBP1 (+)
7	7p14.1	1646	Amplification with LOH	TARP (-)
7	7p14.1	1935	Amplification with LOH	TARP (-)
7	7p14.1	3559	Amplification with LOH	TARP (-)
7	7p14.1	4352	Amplification with LOH	TARP (-)
7	7p14.1	4872	Amplification with LOH	TARP (-)
7	7p14.1	4874	Amplification with LOH	TARP (-)
7	7p14.1	7791	Amplification with LOH	TARP (-)
7	7p14.1	8437	Amplification with LOH	TARP (-)
7	7p14.1	13197	Amplification with LOH	TARP (-)
7	7p14.1	1580	Amplification without LOH	TARP (-)
7	7p14.1	1716	Amplification without LOH	AMPH (-)
7	7p14.1	1858	Amplification without LOH	TARP (-)
7	7p14.1	1868	Amplification without LOH	TARP (-)
7	7p14.1	2142	Amplification without LOH	TARP (-)
7	7p14.1	2225	Amplification without LOH	TARP (-)
7	7p14.1	2225	Amplification without LOH	AMPH (-)
7	7p14.1	2730	Amplification without LOH	TARP (-)
7	7p14.1	3396	Amplification without LOH	AMPH (-)
7	7p14.1	3559	Amplification without LOH	TARP (-)
7	7p14.1	4352	Amplification without LOH	TARP (-)
7	7p14.1	4872	Amplification without LOH	TARP (-)
7	7p14.1	4874	Amplification without LOH	TARP (-)
7	7p14.1	4900	Amplification without LOH	AMPH (-)
7	7p14.1	5181	Amplification without LOH	TARP (-)
7	7p14.1	6706	Amplification without LOH	TARP (-)
7	7p14.1	7791	Amplification without LOH	TARP (-)
7	7p14.1	7803	Amplification without LOH	AMPH (-)
7	7p14.1	8127	Amplification without LOH	TARP (-)
7	7p14.1	8437	Amplification without LOH	TARP (-)
7	7p14.1	14243	Amplification without LOH	C7orf10 (+)
7	7p14.1	24837	Amplification without LOH	AMPH (-)
7	7p14.3	26371	Deletion without LOH	MIR550-2 (+)
7	7p15.1	30115	Amplification without LOH	GARS (+)
7	7p15.2	21396	Amplification without LOH	C7orf71 (+)
7	7p15.3	5017	Amplification without LOH	TWISTNB (-)
7	7p21.2	3711	Amplification without LOH	ETV1 (-)
7	7p21.2	9742	Amplification without LOH	ETV1 (-)
7	7p21.2	11029	Deletion without LOH	ETV1 (-)
7	7p21.2	14398	Deletion without LOH	DGKB (-)
7	7p21.2	20446	Deletion without LOH	ETV1 (-)
7	7p21.3	11964	Amplification without LOH	NXPH1 (+)
7	7p21.3	2314	Deletion without LOH	THSD7A (-)
7	7p21.3	9777	Deletion without LOH	ARL4A (+)
7	7p21.3	24752	Deletion without LOH	COL28A1 (-)
7	7p22.1	24764	Amplification without LOH	C1GALT1 (+)
7	7p22.1	13373	Deletion without LOH	ZNF12 (-)
7	7p22.3	19704	Amplification without LOH	FAM20C (+)
7	7q11.21	1587	Amplification without LOH	INTS4L2 (+)
7	7q11.21	19946	Amplification without LOH	LOC643955 (-)
7	7q11.21	20220	Amplification without LOH	LOC643955 (-)
7	7q11.21	24163	Amplification without LOH	LOC728927 (+)
7	7q11.21	27528	Amplification without LOH	VKORC1L1 (+)
7	7q11.21	33012	Amplification without LOH	ZNF107 (+)
7	7q11.21	49528	Amplification without LOH	LOC643955 (-)
7	7q11.21	73212	Amplification without LOH	LOC643955 (-)
7	7q11.21	96534	Amplification without LOH	INTS4L2 (+)
7	7q11.21	6835	Deletion without LOH	ZNF92 (+)
7	7q11.21	12639	Deletion without LOH	INTS4L2 (+)
7	7q11.21	12853	Deletion without LOH	ZNF92 (+)
7	7q11.21	34036	Deletion without LOH	LOC641746 (+)
7	7q11.21	77062	Deletion without LOH	INTS4L2 (+)
7	7q11.22	11192	Amplification without LOH	AUTS2 (+)
7	7q11.23	71828	Amplification without LOH	SPDYE7P (-)
7	7q11.23	1010	Deletion without LOH	POMZP3 (-)
7	7q11.23	6065	Deletion without LOH	CCL26 (-)
7	7q11.23	19410	Deletion without LOH	HIP1 (-)
7	7q21.3	11297	Amplification without LOH	TAC1 (+)
7	7q21.3	86404	Amplification without LOH	MGC72080 (-)
7	7q22.1	19995	Amplification without LOH	MUC17 (+)
7	7q22.1	17850	Deletion without LOH	CYP3A7 (-)
7	7q22.1	24126	Deletion without LOH	SMURF1 (-)
7	7q22.1	29627	Deletion without LOH	LRRC17 (+)
7	7q22.1	47545	Deletion without LOH	CUX1 (+)
7	7q22.2	26580	Deletion without LOH	SRPK2 (-)
7	7q22.3	37961	Deletion without LOH	COG5 (-)
7	7q31.1	1653	Amplification without LOH	EIF3IP1 (-)
7	7q31.1	1665	Amplification without LOH	EIF3IP1 (-)
7	7q31.1	1792	Amplification without LOH	IMMP2L (-)
7	7q31.1	1884	Amplification without LOH	EIF3IP1 (-)
7	7q31.1	16062	Amplification without LOH	EIF3IP1 (-)
7	7q31.1	4022	Deletion without LOH	EIF3IP1 (-)
7	7q31.1	5661	Deletion without LOH	EIF3IP1 (-)
7	7q31.1	6587	Deletion without LOH	NRCAM (-)
7	7q31.1	11868	Deletion without LOH	DOCK4 (-)
7	7q31.1	15247	Deletion without LOH	C7orf60 (-)
7	7q31.33	12132	Deletion without LOH	GRM8 (-)
7	7q31.33	17185	Deletion without LOH	POT1 (-)
7	7q32.1	22708	Amplification without LOH	RBM28 (-)
7	7q32.1	58542	Deletion without LOH	METTL2B (+)
7	7q33	1190	Amplification without LOH	LRGUK (+)
7	7q33	3290	Amplification without LOH	LRGUK (+)
7	7q33	3295	Amplification without LOH	LRGUK (+)
7	7q33	7662	Amplification without LOH	EXOC4 (+)
7	7q33	20383	Amplification without LOH	PTN (-)
7	7q33	33182	Amplification without LOH	SLC35B4 (-)
7	7q33	3295	Deletion without LOH	LRGUK (+)
7	7q34	1034	Amplification with LOH	TRY6 (+)
7	7q34	12225	Amplification with LOH	PRSS1 (+)
7	7q34	13862	Amplification with LOH	PRSS1 (+)
7	7q34	25835	Amplification with LOH	PRSS1 (+)
7	7q34	26905	Amplification with LOH	PRSS1 (+)
7	7q34	48653	Amplification with LOH	PRSS1 (+)
7	7q34	73065	Amplification with LOH	PRSS1 (+)
7	7q34	1034	Amplification without LOH	TRY6 (+)
7	7q34	1162	Amplification without LOH	TRYX3 (-)
7	7q34	3275	Amplification without LOH	PRSS2 (+)
7	7q34	7160	Amplification without LOH	PRSS2 (+)
7	7q34	10402	Amplification without LOH	PRSS2 (+)
7	7q34	10549	Amplification without LOH	TRYX3 (-)
7	7q34	12069	Amplification without LOH	PRSS1 (+)
7	7q34	12225	Amplification without LOH	PRSS1 (+)
7	7q34	13862	Amplification without LOH	PRSS1 (+)
7	7q34	13879	Amplification without LOH	ZC3HAV1 (-)
7	7q34	14254	Amplification without LOH	TRYX3 (-)
7	7q34	25835	Amplification without LOH	PRSS1 (+)
7	7q34	26905	Amplification without LOH	PRSS1 (+)
7	7q34	28471	Amplification without LOH	PRSS1 (+)
7	7q34	36585	Amplification without LOH	PRSS1 (+)
7	7q34	44595	Amplification without LOH	PRSS1 (+)
7	7q34	52624	Amplification without LOH	TRYX3 (-)
7	7q34	80126	Amplification without LOH	TRYX3 (-)
7	7q34	93625	Amplification without LOH	PRSS1 (+)
7	7q34	10402	Deletion without LOH	PRSS2 (+)
7	7q35	7964	Amplification without LOH	OR6B1 (+)
7	7q36.1	32241	Deletion without LOH	ATP6V0E2 (+)
7	7q36.1	77731	Deletion without LOH	MLL3 (-)
7	7q36.3	16586	Deletion without LOH	LOC100132707 (+)
7		9737	Amplification without LOH	VIPR2 (-)
8	8p11.1	92286	Deletion without LOH	POTEA (+)
8	8p11.21	1853391	Amplification without LOH	ANK1 (-)
8	8p11.21 - 8q11.1	4782349	Amplification without LOH	FNTA (+)
8	8p11.23	75905	Amplification without LOH	ADAM3A (-)
8	8p11.23	78598	Amplification without LOH	ADAM5P (+)
8	8p11.23 - 8p11.21	854644	Amplification without LOH	ADAM2 (-)
8	8p12	1298	Amplification without LOH	NRG1 (+)
8	8p12	1873	Amplification without LOH	NRG1 (+)
8	8p12	2321	Amplification without LOH	NRG1 (+)
8	8p12	3915	Amplification without LOH	NRG1 (+)
8	8p12	4067	Amplification without LOH	NRG1 (+)
8	8p12	12555	Amplification without LOH	NRG1 (+)
8	8p12	5587208	Amplification without LOH	RNF122 (-)
8	8p12	1298	Deletion without LOH	NRG1 (+)
8	8p12	2321	Deletion without LOH	NRG1 (+)
8	8p12	3915	Deletion without LOH	NRG1 (+)
8	8p12	12410	Deletion without LOH	NRG1 (+)
8	8p12 - 8p11.23	942066	Amplification without LOH	FGFR1 (-)
8	8p21.2	1236	Amplification without LOH	EBF2 (-)
8	8p21.2	5504	Amplification without LOH	ADAM7 (+)
8	8p21.2	23875	Amplification without LOH	EBF2 (-)
8	8p21.2	1148194	Amplification without LOH	KCTD9 (-)
8	8p21.2	5504	Deletion without LOH	ADAM7 (+)
8	8p21.2 - 8p12	6973463	Amplification without LOH	ADRA1A (-)
8	8p21.3	525833	Amplification without LOH	SLC18A1 (-)
8	8p21.3	3067439	Amplification without LOH	EPB49 (+)
8	8p21.3	9267	Deletion without LOH	LZTS1 (-)
8	8p21.3 - 8p21.2	1250006	Amplification without LOH	ADAMDEC1 (+)
8	8p22	17964	Amplification with LOH	C8orf48 (+)
8	8p22	3422	Amplification without LOH	C8orf79 (+)
8	8p22	666303	Amplification without LOH	C8orf79 (+)
8	8p22	8634	Deletion without LOH	SGCZ (-)
8	8p22 - 8p21.3	6071064	Amplification without LOH	NAT1 (+)
8	8p23.1	2842	Amplification without LOH	FAM66A (+)
8	8p23.1	3913	Amplification without LOH	MIR598 (-)
8	8p23.1	5482	Amplification without LOH	MIR598 (-)
8	8p23.1	6302	Amplification without LOH	FAM86B2 (-)
8	8p23.1	11249	Amplification without LOH	MIR598 (-)
8	8p23.1	17163	Amplification without LOH	PPP1R3B (-)
8	8p23.1	28233	Amplification without LOH	DEFA3 (-)
8	8p23.1	88548	Amplification without LOH	FAM86B2 (-)
8	8p23.1	171990	Amplification without LOH	LONRF1 (-)
8	8p23.1	1247512	Amplification without LOH	CTSB (-)
8	8p23.1	1802811	Amplification without LOH	MIR1322 (-)
8	8p23.1	2287528	Amplification without LOH	FAM90A10 (+)
8	8p23.1	3861	Deletion without LOH	MTMR9 (+)
8	8p23.1	3986	Deletion without LOH	PPP1R3B (-)
8	8p23.1	6057	Deletion without LOH	MIR598 (-)
8	8p23.1	9191	Deletion without LOH	MCPH1 (+)
8	8p23.1	21995	Deletion without LOH	FAM86B2 (-)
8	8p23.1 - 8p22	289053	Amplification without LOH	LOC340357 (-)
8	8p23.2	1753	Amplification without LOH	MCPH1 (+)
8	8p23.2	2380	Amplification without LOH	CSMD1 (-)
8	8p23.2	5455	Amplification without LOH	CSMD1 (-)
8	8p23.2	5846	Amplification without LOH	CSMD1 (-)
8	8p23.2	7449	Amplification without LOH	CSMD1 (-)
8	8p23.2	13026	Amplification without LOH	MCPH1 (+)
8	8p23.2	21010	Amplification without LOH	CSMD1 (-)
8	8p23.2	50283	Amplification without LOH	CSMD1 (-)
8	8p23.2	215393	Amplification without LOH	CSMD1 (-)
8	8p23.2	349553	Amplification without LOH	CSMD1 (-)
8	8p23.2	510528	Amplification without LOH	MCPH1 (+)
8	8p23.2	522396	Amplification without LOH	CSMD1 (-)
8	8p23.2	730380	Amplification without LOH	CSMD1 (-)
8	8p23.2	1379863	Amplification without LOH	CSMD1 (-)
8	8p23.2	1021	Deletion without LOH	MYOM2 (+)
8	8p23.2	1753	Deletion without LOH	MCPH1 (+)
8	8p23.2	3492	Deletion without LOH	MCPH1 (+)
8	8p23.2	21010	Deletion without LOH	CSMD1 (-)
8	8p23.2 - 8p23.1	752846	Amplification without LOH	ANGPT2 (-)
8	8p23.3	4891	Amplification without LOH	ERICH1 (-)
8	8p23.3	9589	Amplification without LOH	ERICH1 (-)
8	8p23.3	14485	Amplification without LOH	DLGAP2 (+)
8	8p23.3	557849	Amplification without LOH	ZNF596 (+)
8	8p23.3	844070	Amplification without LOH	ERICH1 (-)
8	8p23.3 - 8p23.2	827700	Amplification without LOH	KBTBD11 (+)
8	8q11.1	43653	Amplification without LOH	BEYLA (+)
8	8q11.1	221608	Amplification without LOH	BEYLA (+)
8	8q11.1	439010	Amplification without LOH	BEYLA (+)
8	8q11.1	43653	Deletion without LOH	BEYLA (+)
8	8q11.1 - 8q11.21	1184671	Amplification without LOH	PRKDC (-)
8	8q11.21	1056429	Amplification without LOH	PRKDC (-)
8	8q11.21	23224	Deletion without LOH	PRKDC (-)
8	8q11.21 - 8q11.22	2517386	Amplification without LOH	C8orf22 (+)
8	8q11.22	11253	Deletion without LOH	SNTG1 (+)
8	8q11.22 - 8q11.23	918766	Amplification without LOH	PCMTD1 (-)
8	8q11.23	9624	Amplification without LOH	NPBWR1 (+)
8	8q11.23	580167	Amplification without LOH	FAM150A (-)
8	8q11.23 - 8q12.1	2814154	Amplification without LOH	MRPL15 (+)
8	8q12.1	1506	Amplification without LOH	UBXN2B (+)
8	8q12.1	4022	Amplification without LOH	CA8 (-)
8	8q12.1	8063	Amplification without LOH	C8orf71 (+)
8	8q12.1	15156	Amplification without LOH	LYN (+)
8	8q12.1	167355	Amplification without LOH	C8orf71 (+)
8	8q12.1	732528	Amplification without LOH	FAM110B (+)
8	8q12.1	1552522	Amplification without LOH	CHCHD7 (+)
8	8q12.1	1698176	Amplification without LOH	NSMAF (-)
8	8q12.1	4022	Deletion without LOH	CA8 (-)
8	8q12.1	6877	Deletion without LOH	UBXN2B (+)
8	8q12.1 - 8q13.1	6052769	Amplification without LOH	TRIM55 (+)
8	8q13.1 - 8q13.2	3124729	Amplification without LOH	TRIM55 (+)
8	8q13.2	12294	Amplification without LOH	SULF1 (+)
8	8q13.2 - 8q13.3	3610855	Amplification without LOH	LACTB2 (-)
8	8q13.3	6957	Deletion without LOH	PRDM14 (-)
8	8q13.3	122592	Deletion without LOH	PRDM14 (-)
8	8q13.3 - 8q21.11	2479637	Amplification without LOH	STAU2 (-)
8	8q21.11	9833	Deletion without LOH	CRISPLD1 (+)
8	8q21.12	29121	Deletion without LOH	PKIA (+)
8	8q21.13	15538	Amplification without LOH	SNX16 (-)
8	8q21.13	1533	Deletion without LOH	FABP9 (-)
8	8q21.2	3110	Amplification without LOH	REXO1L2P (-)
8	8q21.2	30748	Amplification without LOH	RALYL (+)
8	8q21.3	8232	Deletion without LOH	RIPK2 (+)
8	8q21.3 - 8q22.1	2597902	Amplification without LOH	SLC26A7 (+)
8	8q22.1	21450	Amplification without LOH	C8orf38 (+)
8	8q22.1	47016	Amplification without LOH	C8orf83 (-)
8	8q22.1	522067	Amplification without LOH	TMEM67 (+)
8	8q22.1	1174392	Amplification without LOH	CDH17 (-)
8	8q22.1 - 8q22.2	3225169	Amplification without LOH	POP1 (+)
8	8q22.2 - 8q22.3	3632843	Amplification without LOH	NCALD (-)
8	8q22.3	7324	Amplification without LOH	ODF1 (+)
8	8q22.3	8168	Amplification without LOH	ODF1 (+)
8	8q22.3	8355	Amplification without LOH	ODF1 (+)
8	8q23.3	2338	Amplification without LOH	CSMD3 (-)
8	8q23.3	2548	Amplification without LOH	CSMD3 (-)
8	8q23.3	2666	Amplification without LOH	TRPS1 (-)
8	8q23.3	23440	Amplification without LOH	TRPS1 (-)
8	8q23.3	26567	Amplification without LOH	MIR2053 (+)
8	8q23.3	570414	Amplification without LOH	MIR2053 (+)
8	8q23.3	1708	Deletion without LOH	TRPS1 (-)
8	8q23.3	3838	Deletion without LOH	TRPS1 (-)
8	8q23.3	16973	Deletion without LOH	EIF3H (-)
8	8q23.3	69488	Deletion without LOH	TRPS1 (-)
8	8q23.3 - 8q24.21	13469893	Amplification without LOH	TRMT12 (+)
8	8q24.21	8719	Amplification without LOH	MIR1208 (+)
8	8q24.21 - 8q24.22	5961468	Amplification without LOH	PHF20L1 (+)
8	8q24.22	12612	Amplification without LOH	ZFAT (-)
8	8q24.22	432735	Amplification without LOH	ZFAT (-)
8	8q24.22	1753	Deletion without LOH	WISP1 (+)
8	8q24.22 - 8q24.23	1395235	Amplification without LOH	KHDRBS3 (+)
8	8q24.23	1906218	Amplification without LOH	FAM135B (-)
8	8q24.23	4968	Deletion without LOH	KHDRBS3 (+)
8	8q24.23 - 8q24.3	1564067	Amplification without LOH	COL22A1 (-)
8	8q24.3	50341	Amplification without LOH	TRAPPC9 (-)
8	8q24.3	52513	Amplification without LOH	HEATR7A (+)
8	8q24.3	71506	Amplification without LOH	TRAPPC9 (-)
8	8q24.3	546277	Amplification without LOH	TRAPPC9 (-)
8	8q24.3	3925155	Amplification without LOH	FLJ43860 (-)
8	8q24.3	6580	Deletion without LOH	GPIHBP1 (+)
8	8q24.3 -	1069134	Amplification without LOH	MIR939 (-)
9	9p11.2	8315	Amplification without LOH	FAM27A (+)
9	9p11.2	63848	Amplification without LOH	FAM27A (+)
9	9p11.2	243315	Amplification without LOH	FAM27A (+)
9	9p11.2 - 9q12	23013442	Amplification without LOH	FAM75A7 (-)
9	9p13.1	10656	Amplification without LOH	CNTNAP3 (-)
9	9p13.1 - 9p11.2	6115844	Amplification without LOH	ZNF658B (-)
9	9p13.2	7005	Amplification without LOH	PAX5 (-)
9	9p13.2 - 9p13.1	2378032	Amplification without LOH	ALDH1B1 (+)
9	9p13.3	6006	Amplification without LOH	PRSS3 (+)
9	9p13.3	71328	Amplification without LOH	UBE2R2 (+)
9	9p13.3	715278	Amplification without LOH	SUGT1P1 (-)
9	9p13.3	31274	Deletion without LOH	SMU1 (-)
9	9p13.3 - 9p13.2	2989672	Amplification without LOH	DNAJB5 (+)
9	9p21.1 - 9p13.3	1282508	Amplification without LOH	TAF1L (-)
9	9p21.2	10397	Amplification without LOH	C9orf82 (-)
9	9p21.2	29099	Amplification without LOH	TUSC1 (-)
9	9p21.2	121904	Amplification without LOH	TUSC1 (-)
9	9p21.2	218225	Amplification without LOH	TUSC1 (-)
9	9p21.2	220910	Amplification without LOH	TUSC1 (-)
9	9p21.2	10397	Deletion without LOH	C9orf82 (-)
9	9p21.2	29099	Deletion without LOH	TUSC1 (-)
9	9p21.2 - 9p21.1	5372157	Amplification without LOH	C9orf72 (-)
9	9p21.3	4333	Amplification without LOH	IFNA5 (-)
9	9p21.3	5510	Amplification without LOH	CDKN2B (-)
9	9p21.3	12285	Amplification without LOH	TUSC1 (-)
9	9p21.3	12751	Amplification without LOH	ELAVL2 (-)
9	9p21.3	108273	Amplification without LOH	IFNA14 (-)
9	9p21.3	213835	Amplification without LOH	ELAVL2 (-)
9	9p21.3	441880	Amplification without LOH	MIR548H2 (+)
9	9p21.3	704424	Amplification without LOH	MIR31 (-)
9	9p21.3	1128303	Amplification without LOH	CDKN2B (-)
9	9p21.3	1610451	Amplification without LOH	ELAVL2 (-)
9	9p21.3	5510	Deletion without LOH	CDKN2B (-)
9	9p21.3	12285	Deletion without LOH	TUSC1 (-)
9	9p21.3 - 9p21.2	752779	Amplification without LOH	TUSC1 (-)
9	9p22.1	13245	Amplification without LOH	SLC24A2 (-)
9	9p22.1	15175	Amplification without LOH	FAM154A (-)
9	9p22.1	727327	Amplification without LOH	SCARNA8 (-)
9	9p22.1 - 9p21.3	1062244	Amplification without LOH	SLC24A2 (-)
9	9p22.2	3276	Amplification without LOH	SH3GL2 (+)
9	9p22.2	11126	Amplification without LOH	ADAMTSL1 (+)
9	9p22.2	407132	Amplification without LOH	SH3GL2 (+)
9	9p22.2	902009	Amplification without LOH	CNTLN (+)
9	9p22.2 - 9p22.1	681282	Amplification without LOH	ADAMTSL1 (+)
9	9p22.3 - 9p22.2	1394307	Amplification without LOH	C9orf93 (+)
9	9p23	29382	Amplification with LOH	TYRP1 (+)
9	9p23	2982	Amplification without LOH	PTPRD (-)
9	9p23	14215	Amplification without LOH	PTPRD (-)
9	9p23	21254	Amplification without LOH	PTPRD (-)
9	9p23	244292	Amplification without LOH	PTPRD (-)
9	9p23	380898	Amplification without LOH	PTPRD (-)
9	9p23	828198	Amplification without LOH	TYRP1 (+)
9	9p23	2606882	Amplification without LOH	C9orf150 (+)
9	9p23	2982	Deletion without LOH	PTPRD (-)
9	9p23	14215	Deletion without LOH	PTPRD (-)
9	9p23	21254	Deletion without LOH	PTPRD (-)
9	9p23	25003	Deletion without LOH	PTPRD (-)
9	9p23 - 9p22.3	1430422	Amplification without LOH	LOC389705 (+)
9	9p24.1	3459079	Amplification without LOH	INSL4 (+)
9	9p24.1 - 9p23	1360180	Amplification without LOH	PTPRD (-)
9	9p24.2	2646	Amplification without LOH	KIAA0020 (-)
9	9p24.2	4388	Amplification without LOH	C9orf70 (+)
9	9p24.2	4505	Amplification without LOH	C9orf70 (+)
9	9p24.2	274843	Amplification without LOH	RFX3 (-)
9	9p24.2	733879	Amplification without LOH	C9orf70 (+)
9	9p24.2	4388	Deletion without LOH	C9orf70 (+)
9	9p24.2 - 9p24.1	1042317	Amplification without LOH	AK3 (-)
9	9p24.3	2926	Amplification without LOH	KANK1 (+)
9	9p24.3	19476	Amplification without LOH	DOCK8 (+)
9	9p24.3	25795	Amplification without LOH	SMARCA2 (+)
9	9p24.3	275384	Amplification without LOH	C9orf66 (-)
9	9p24.3	315090	Amplification without LOH	KANK1 (+)
9	9p24.3	941117	Amplification without LOH	DMRT3 (+)
9	9p24.3	19476	Deletion without LOH	DOCK8 (+)
9	9p24.3	25795	Deletion without LOH	SMARCA2 (+)
9	9p24.3 - 9p24.2	1367788	Amplification without LOH	SMARCA2 (+)
9	9q12	3087	Amplification without LOH	PGM5P2 (-)
9	9q12	6373	Amplification without LOH	PGM5P2 (-)
9	9q12	7628	Amplification without LOH	FOXD4L5 (-)
9	9q12	8148	Amplification without LOH	FOXD4L5 (-)
9	9q12	11633	Amplification without LOH	PGM5P2 (-)
9	9q12	1192673	Amplification without LOH	CBWD6 (-)
9	9q12	7628	Deletion without LOH	FOXD4L5 (-)
9	9q12	8148	Deletion without LOH	FOXD4L5 (-)
9	9q12 - 9q21.11	1066555	Amplification without LOH	FOXD4L3 (+)
9	9q21.11	6625	Amplification without LOH	PRKACG (-)
9	9q21.11	16505	Amplification without LOH	FAM189A2 (+)
9	9q21.11	72744	Amplification without LOH	APBA1 (-)
9	9q21.11	179896	Amplification without LOH	APBA1 (-)
9	9q21.11	487326	Amplification without LOH	TJP2 (+)
9	9q21.11	490646	Amplification without LOH	FAM122A (+)
9	9q21.11	6625	Deletion without LOH	PRKACG (-)
9	9q21.11	16505	Deletion without LOH	FAM189A2 (+)
9	9q21.11 - 9q21.12	599535	Amplification without LOH	PTAR1 (-)
9	9q21.12 - 9q21.13	3754789	Amplification without LOH	C9orf57 (-)
9	9q21.13	1780283	Amplification without LOH	C9orf40 (-)
9	9q21.13	2695	Deletion without LOH	GCNT1 (+)
9	9q21.13 - 9q21.2	807555	Amplification without LOH	RPSAP9 (+)
9	9q21.2	15032	Amplification without LOH	LOC100286938 (-)
9	9q21.2	444589	Amplification without LOH	FOXB2 (+)
9	9q21.2	15032	Deletion without LOH	LOC100286938 (-)
9	9q21.2 - 9q21.31	1296206	Amplification without LOH	VPS13A (+)
9	9q21.31 - 9q21.32	3404889	Amplification without LOH	TLE4 (+)
9	9q21.32	16211	Amplification without LOH	FLJ43950 (+)
9	9q21.32	1406912	Amplification without LOH	FLJ46321 (+)
9	9q21.32 - 9q21.33	1798681	Amplification with LOH	RMI1 (+)
9	9q21.33	10127	Amplification without LOH	AGTPBP1 (-)
9	9q21.33	16047	Amplification without LOH	AGTPBP1 (-)
9	9q21.33	43486	Amplification without LOH	AGTPBP1 (-)
9	9q21.33	550948	Amplification without LOH	AGTPBP1 (-)
9	9q21.33	53612	Deletion without LOH	AGTPBP1 (-)
9	9q21.33 - 9q22.2	3213991	Amplification without LOH	CTSL1 (+)
9	9q22.2	2446	Amplification without LOH	C9orf47 (+)
9	9q22.2	6216	Amplification without LOH	LOC100129066 (+)
9	9q22.2	705733	Amplification without LOH	SEMA4D (-)
9	9q22.2 - 9q22.31	840310	Amplification without LOH	LOC100129066 (+)
9	9q22.31	26549	Amplification without LOH	SYK (+)
9	9q22.31	182570	Amplification without LOH	SYK (+)
9	9q22.31 - 9q22.32	3112029	Amplification without LOH	C9orf129 (-)
9	9q22.32	49455	Deletion without LOH	HIATL1 (+)
9	9q22.32 - 9q22.33	1384214	Amplification without LOH	MIR24-1 (+)
9	9q22.33	1414823	Amplification without LOH	CDC14B (-)
9	9q22.33	66926	Deletion without LOH	HIATL2 (-)
9	9q22.33 - 9q31.1	1976348	Amplification without LOH	XPA (-)
9	9q31.1	32489	Amplification without LOH	CYLC2 (+)
9	9q31.1	4053765	Amplification without LOH	TGFBR1 (+)
9	9q31.1	32489	Deletion without LOH	CYLC2 (+)
9	9q31.1 - 9q31.2	2437110	Amplification without LOH	OR13D1 (+)
9	9q31.2 - 9q31.3	2117944	Amplification without LOH	FKTN (+)
9	9q31.3	1636349	Amplification without LOH	C9orf6 (+)
9	9q31.3 - 9q32	2927525	Amplification without LOH	AKAP2 (+)
9	9q32	156146	Amplification without LOH	ROD1 (-)
9	9q32 - 9q33.1	1597100	Amplification without LOH	CDC26 (-)
9	9q33.1	92373	Amplification without LOH	COL27A1 (+)
9	9q33.1	268458	Amplification without LOH	DBC1 (-)
9	9q33.1	465792	Amplification without LOH	SNORA70C (+)
9	9q33.1	1002177	Amplification without LOH	COL27A1 (+)
9	9q33.1	1536549	Amplification without LOH	TLR4 (+)
9	9q33.1	1537552	Amplification without LOH	TRIM32 (+)
9	9q33.1	21402	Deletion without LOH	TLR4 (+)
9	9q33.1 - 9q33.2	802984	Amplification without LOH	DBC1 (-)
9	9q33.2 - 9q33.3	3495662	Amplification without LOH	RBM18 (-)
9	9q33.3	139740	Amplification with LOH	NEK6 (+)
9	9q33.3	6592	Amplification without LOH	CRB2 (+)
9	9q33.3	21997	Amplification without LOH	FAM125B (+)
9	9q33.3	863477	Amplification without LOH	DENND1A (-)
9	9q33.3	1794220	Amplification without LOH	SCAI (-)
9	9q33.3 - 9q34.11	3142322	Amplification without LOH	ST6GALNAC4 (-)
9	9q34.11	87816	Amplification without LOH	C9orf106 (+)
9	9q34.11 - 9q34.13	1377116	Amplification without LOH	TOR1B (+)
9	9q34.13	39373	Deletion without LOH	ABL1 (+)
9	9q34.13 - 9q34.2	2190109	Amplification without LOH	UCK1 (-)
9	9q34.2	1047	Amplification without LOH	SURF6 (-)
9	9q34.2	3803	Amplification without LOH	SURF6 (-)
9	9q34.2	4779	Amplification without LOH	SURF6 (-)
9	9q34.2	390273	Amplification without LOH	GTF3C5 (+)
9	9q34.2	393125	Amplification without LOH	C9orf96 (+)
9	9q34.2	1047	Deletion without LOH	SURF6 (-)
9	9q34.2	4514	Deletion without LOH	SURF6 (-)
9	9q34.2 - 9q34.3	34410	Amplification without LOH	SARDH (-)
9	9q34.3	21881	Amplification without LOH	KIAA0649 (+)
9	9q34.3	1567401	Amplification without LOH	BRD3 (-)
9	9q34.3 -	2881392	Amplification without LOH	LCN6 (-)
10	10p11.1	23884	Amplification without LOH	LOC399744 (+)
10	10p11.21	1097	Amplification without LOH	ZNF248 (-)
10	10p11.21	2796	Amplification without LOH	ZNF248 (-)
10	10p11.21	28174	Deletion without LOH	ANKRD30A (+)
10	10p11.22	2937	Deletion without LOH	C10orf68 (+)
10	10p12.1	1207	Amplification without LOH	KIAA1217 (+)
10	10p12.1	33173	Deletion without LOH	MYO3A (+)
10	10p12.32	2099	Amplification without LOH	PLXDC2 (+)
10	10p12.33	11632	Deletion without LOH	NSUN6 (-)
10	10p13	7197	Amplification without LOH	CUBN (-)
10	10p13	12758	Deletion without LOH	RSU1 (-)
10	10p14	6397	Amplification without LOH	CUGBP2 (+)
10	10p15.1	3416	Amplification without LOH	PRKCQ (-)
10	10p15.1	3470	Amplification without LOH	LOC100216001 (-)
10	10p15.1	5304	Amplification without LOH	PRKCQ (-)
10	10p15.1	8701	Amplification without LOH	PRKCQ (-)
10	10p15.1	22779	Amplification without LOH	ASB13 (-)
10	10p15.1	6376	Deletion without LOH	LOC100216001 (-)
10	10p15.3	2956	Amplification without LOH	ADARB2 (-)
10	10p15.3	19168	Amplification without LOH	DIP2C (-)
10	10p15.3	1944	Deletion without LOH	ADARB2 (-)
10	10p15.3	5259	Deletion without LOH	ADARB2 (-)
10	10p15.3	8488	Deletion without LOH	PFKP (+)
10	10p15.3	9635	Deletion without LOH	ADARB2 (-)
10	10p15.3	16027	Deletion without LOH	ADARB2 (-)
10	10p15.3	57331	Deletion without LOH	TUBB8 (-)
10	10q11.21	16944	Amplification without LOH	ZNF33B (-)
10	10q11.21	195657	Amplification without LOH	LOC441666 (-)
10	10q11.21	39530	Deletion without LOH	LOC441666 (-)
10	10q11.21	195657	Deletion without LOH	LOC441666 (-)
10	10q11.22	61390	Amplification without LOH	GDF10 (-)
10	10q11.22	1580	Deletion without LOH	PPYR1 (+)
10	10q11.22	10008	Deletion without LOH	SYT15 (-)
10	10q11.22	101731	Deletion without LOH	FAM21C (+)
10	10q11.23	14097	Deletion without LOH	AGAP7 (-)
10	10q21.1	1712	Amplification without LOH	IPMK (-)
10	10q21.1	7696	Deletion without LOH	ZWINT (-)
10	10q21.2	1385	Amplification without LOH	SLC16A9 (-)
10	10q21.3	1910	Amplification without LOH	CTNNA3 (-)
10	10q21.3	5431	Amplification without LOH	CTNNA3 (-)
10	10q21.3	1910	Deletion without LOH	CTNNA3 (-)
10	10q21.3	11888	Deletion without LOH	CTNNA3 (-)
10	10q21.3	14398	Deletion without LOH	TSPAN15 (+)
10	10q22.1	33778	Amplification without LOH	COL13A1 (+)
10	10q22.1	88248	Amplification without LOH	C10orf27 (-)
10	10q22.3	5105	Amplification without LOH	DLG5 (-)
10	10q22.3	20330	Amplification without LOH	C10orf11 (+)
10	10q22.3	70338	Amplification without LOH	KCNMA1 (-)
10	10q23.1	7748	Deletion without LOH	NRG3 (+)
10	10q23.31	18984	Amplification without LOH	HTR7 (-)
10	10q23.31	8795	Deletion without LOH	KIF20B (+)
10	10q23.31	19496	Deletion without LOH	CH25H (-)
10	10q23.32	55025	Deletion without LOH	MARCH5 (+)
10	10q23.33	1909	Amplification without LOH	CYP2C8 (-)
10	10q23.33	1960	Amplification without LOH	CYP2C8 (-)
10	10q23.33	2872	Deletion without LOH	CYP2C8 (-)
10	10q23.33	3868	Deletion without LOH	CYP2C8 (-)
10	10q23.33	6878	Deletion without LOH	CYP2C8 (-)
10	10q24.1	7449	Amplification without LOH	SLIT1 (-)
10	10q24.2	23858	Amplification without LOH	C10orf28 (+)
10	10q24.31	20564	Amplification without LOH	PAX2 (+)
10	10q24.31	37938	Deletion without LOH	C10orf75 (+)
10	10q24.33	142225	Amplification without LOH	SH3PXD2A (-)
10	10q25.1	1328	Deletion without LOH	SORCS1 (-)
10	10q25.1	8834	Deletion without LOH	XPNPEP1 (-)
10	10q25.1	12506	Deletion without LOH	SORCS1 (-)
10	10q26.13	3815	Deletion without LOH	ATE1 (-)
10	10q26.13	32216	Deletion without LOH	METTL10 (-)
10	10q26.2	25357	Deletion without LOH	FANK1 (+)
10	10q26.3	6237	Amplification without LOH	GLRX3 (+)
10	10q26.3	7832	Amplification without LOH	TCERG1L (-)
10	10q26.3	7858	Amplification without LOH	GLRX3 (+)
10	10q26.3	8068	Amplification without LOH	MGMT (+)
10	10q26.3	10392	Amplification without LOH	GLRX3 (+)
10	10q26.3	4964	Deletion without LOH	JAKMIP3 (+)
10		80553	Deletion without LOH	DUX4 (+)
11	11p11.12	14742	Amplification without LOH	OR4A5 (-)
11	11p11.12	28968	Amplification without LOH	OR4A5 (-)
11	11p11.2	1951	Amplification without LOH	OR4A47 (+)
11	11p11.2	4835	Amplification without LOH	OR4A47 (+)
11	11p11.2	8181	Amplification without LOH	OR4A47 (+)
11	11p11.2	11116	Amplification without LOH	OR4A47 (+)
11	11p11.2	24884	Amplification without LOH	EXT2 (+)
11	11p11.2	49425	Amplification without LOH	CHST1 (-)
11	11p11.2	1951	Deletion without LOH	OR4A47 (+)
11	11p11.2	5161	Deletion without LOH	OR4A47 (+)
11	11p11.2	8181	Deletion without LOH	OR4A47 (+)
11	11p13	11410	Amplification without LOH	WT1 (-)
11	11p13	16899	Deletion without LOH	DCDC1 (-)
11	11p14.3	1878	Amplification without LOH	LUZP2 (+)
11	11p14.3	4804	Amplification without LOH	LUZP2 (+)
11	11p14.3	5300	Amplification without LOH	LUZP2 (+)
11	11p14.3	6920	Amplification without LOH	LUZP2 (+)
11	11p14.3	6920	Deletion without LOH	LUZP2 (+)
11	11p14.3	11375	Deletion without LOH	NELL1 (+)
11	11p14.3	24021	Deletion without LOH	LUZP2 (+)
11	11p14.3	26028	Deletion without LOH	SVIP (-)
11	11p15.1	9590	Amplification without LOH	MRGPRX1 (-)
11	11p15.1	19407	Amplification without LOH	KCNC1 (+)
11	11p15.1	21010	Amplification without LOH	USH1C (-)
11	11p15.4	1441	Amplification without LOH	TRPC2 (+)
11	11p15.4	2557	Amplification without LOH	LOC650368 (+)
11	11p15.4	3537	Amplification without LOH	UBQLNL (-)
11	11p15.4	4380	Amplification without LOH	OR51A4 (-)
11	11p15.4	5855	Amplification without LOH	OR52N5 (-)
11	11p15.4	6911	Amplification without LOH	SYT9 (+)
11	11p15.4	14539	Amplification without LOH	OR52N5 (-)
11	11p15.4	22320	Amplification without LOH	LMO1 (-)
11	11p15.4	29429	Amplification without LOH	OR56A1 (-)
11	11p15.4	218145	Amplification without LOH	LOC650368 (+)
11	11p15.4	14238	Deletion without LOH	OR51Q1 (+)
11	11p15.4	14254	Deletion without LOH	OR52N2 (+)
11	11p15.5	41058	Amplification without LOH	TMEM80 (+)
11	11q11	67136	Amplification without LOH	OR4C6 (+)
11	11q11	13092	Deletion without LOH	OR5AS1 (+)
11	11q12.1	15745	Amplification with LOH	OR9I1 (-)
11	11q12.1	1126793	Copy-Neutral LOH	FAM111B (+)
11	11q12.1	1202925	Copy-Neutral LOH	CTNND1 (+)
11	11q12.1 - 11q12.2	1725023	Copy-Neutral LOH	MS4A4A (+)
11	11q12.2 - 11q12.3	2201657	Copy-Neutral LOH	SLC3A2 (+)
11	11q12.3	20741	Deletion without LOH	SLC22A25 (-)
11	11q13.1	2961301	Copy-Neutral LOH	SLC22A20 (+)
11	11q13.1 - 11q13.2	1274397	Copy-Neutral LOH	TMEM134 (-)
11	11q13.2	21077	Deletion without LOH	CHKA (-)
11	11q13.2 - 11q13.4	2968996	Copy-Neutral LOH	SHANK2 (-)
11	11q13.4	17947	Amplification without LOH	SHANK2 (-)
11	11q13.4	1289507	Copy-Neutral LOH	RELT (+)
11	11q13.4	1527537	Copy-Neutral LOH	SHANK2 (-)
11	11q13.4	24480	Deletion without LOH	PGM2L1 (-)
11	11q13.4 - 11q13.5	1436063	Copy-Neutral LOH	SLCO2B1 (+)
11	11q13.5 - 11q14.1	4109334	Copy-Neutral LOH	PAK1 (-)
11	11q14.1	1389675	Copy-Neutral LOH	FAM181B (-)
11	11q14.1 - 11q14.2	5416342	Copy-Neutral LOH	PRSS23 (+)
11	11q14.2	9210	Deletion without LOH	RAB38 (-)
11	11q14.2 - 11q21	5434225	Copy-Neutral LOH	FOLH1B (+)
11	11q14.3	24794	Amplification without LOH	FAT3 (+)
11	11q21 - 11q22.1	5988235	Copy-Neutral LOH	ENDOD1 (+)
11	11q22.1	1678979	Copy-Neutral LOH	TRPC6 (-)
11	11q22.1	14587	Deletion with LOH	CNTN5 (+)
11	11q22.1	5639	Deletion without LOH	CNTN5 (+)
11	11q22.1	5819	Deletion without LOH	CNTN5 (+)
11	11q22.1	6201	Deletion without LOH	TRPC6 (-)
11	11q22.1	9769	Deletion without LOH	JRKL (+)
11	11q22.1	35373	Deletion without LOH	TRPC6 (-)
11	11q22.2 - 11q22.3	2222125	Copy-Neutral LOH	MMP1 (-)
11	11q22.3	3061	Amplification with LOH	CWF19L2 (-)
11	11q22.3	3163	Amplification without LOH	CWF19L2 (-)
11	11q22.3	3387187	Copy-Neutral LOH	GRIA4 (+)
11	11q22.3	3061	Deletion without LOH	CWF19L2 (-)
11	11q22.3	7609	Deletion without LOH	CWF19L2 (-)
11	11q22.3	9181	Deletion without LOH	PDGFD (-)
11	11q22.3 - 11q23.1	2786884	Copy-Neutral LOH	NPAT (-)
11	11q23.1 - 11q23.2	2689222	Copy-Neutral LOH	IL18 (-)
11	11q23.2 - 11q23.3	4804631	Copy-Neutral LOH	CADM1 (-)
11	11q23.3	16178	Amplification without LOH	TRIM29 (-)
11	11q23.3	31457	Amplification without LOH	FXYD2 (-)
11	11q23.3	1315879	Copy-Neutral LOH	ABCG4 (+)
11	11q24.1	10892	Amplification without LOH	GRAMD1B (+)
11	11q24.1	5597	Deletion without LOH	BSX (-)
11	11q24.2	1328547	Copy-Neutral LOH	DCPS (+)
11	11q24.2	2418	Deletion without LOH	KIRREL3 (-)
11	11q24.2	9312	Deletion without LOH	CDON (-)
11	11q24.2 - 11q24.3	1173834	Copy-Neutral LOH	ETS1 (-)
11	11q24.3	1531351	Copy-Neutral LOH	TP53AIP1 (-)
11	11q24.3	14827	Deletion without LOH	APLP2 (+)
11	11q25	1413369	Copy-Neutral LOH	NTM (+)
11	11q25	17413	Deletion without LOH	ADAMTS15 (+)
11	11q25 -	2434655	Copy-Neutral LOH	IGSF9B (-)
11		45956	Amplification without LOH	B3GAT1 (-)
11		45940	Deletion without LOH	B3GAT1 (-)
12	12p11.1	13497	Amplification without LOH	SYT10 (-)
12	12p11.1	16224	Amplification without LOH	ALG10 (+)
12	12p11.1	25990	Amplification without LOH	ALG10 (+)
12	12p11.1	40523	Amplification without LOH	ALG10 (+)
12	12p11.1	47833	Amplification without LOH	ALG10 (+)
12	12p11.21	8009	Amplification without LOH	TSPAN11 (+)
12	12p11.21	18964	Amplification without LOH	BICD1 (+)
12	12p11.23	2768	Amplification without LOH	C12orf70 (+)
12	12p12.1	11874	Deletion without LOH	BCAT1 (-)
12	12p13.1	9172	Deletion without LOH	C12orf36 (-)
12	12p13.2	2923	Amplification without LOH	ETV6 (+)
12	12p13.2	12599	Amplification without LOH	ETV6 (+)
12	12p13.2	17952	Amplification without LOH	PRB2 (-)
12	12p13.2	18068	Amplification without LOH	ETV6 (+)
12	12p13.2	16556	Deletion without LOH	LRP6 (-)
12	12p13.31	2043	Amplification without LOH	LOC389634 (-)
12	12p13.31	2496	Amplification without LOH	LOC389634 (-)
12	12p13.31	7532	Amplification without LOH	LOC389634 (-)
12	12p13.31	11117	Amplification without LOH	CLEC2D (+)
12	12p13.31	23056	Amplification without LOH	LOC374443 (+)
12	12p13.31	28957	Amplification without LOH	CLEC6A (+)
12	12p13.31	69210	Amplification without LOH	DDX12 (-)
12	12p13.31	106385	Amplification without LOH	LOC389634 (-)
12	12p13.31	2043	Deletion without LOH	LOC389634 (-)
12	12p13.31	2496	Deletion without LOH	LOC389634 (-)
12	12p13.31	7532	Deletion without LOH	LOC389634 (-)
12	12p13.31	38240	Deletion without LOH	CLEC4C (-)
12	12p13.33	3602	Amplification without LOH	CACNA1C (+)
12	12p13.33	27377	Amplification without LOH	CACNA1C (+)
12	12p13.33	95697	Amplification without LOH	IQSEC3 (+)
12	12p13.33	6908	Deletion without LOH	WNK1 (+)
12	12q13.11	2693	Amplification without LOH	ANO6 (+)
12	12q13.11	3190	Amplification without LOH	ANO6 (+)
12	12q13.11	6289	Amplification without LOH	ANO6 (+)
12	12q13.11	44521	Deletion without LOH	ARID2 (+)
12	12q13.13	12126	Deletion without LOH	SNORA2B (-)
12	12q13.2	34152	Deletion without LOH	SOAT2 (+)
12	12q14.1	1152	Amplification without LOH	XRCC6BP1 (+)
12	12q14.1	2956	Amplification without LOH	LRIG3 (-)
12	12q14.1	1986	Deletion without LOH	XRCC6BP1 (+)
12	12q14.1	2956	Deletion without LOH	LRIG3 (-)
12	12q14.1	37057	Deletion without LOH	RBMS2 (+)
12	12q14.3	13644	Deletion without LOH	DPY19L2 (-)
12	12q21.1	31661	Deletion without LOH	CNOT2 (+)
12	12q21.2	12950	Amplification without LOH	NAV3 (+)
12	12q21.2	13337	Amplification without LOH	LOC552889 (+)
12	12q21.2	6052	Deletion without LOH	NAV3 (+)
12	12q21.2	15817	Deletion without LOH	LOC552889 (+)
12	12q21.31 - 12q21.32	18856	Deletion without LOH	SLC6A15 (-)
12	12q21.33	16737	Amplification without LOH	KITLG (-)
12	12q23.1	4949	Amplification without LOH	RMST (+)
12	12q23.1	50432	Amplification without LOH	NEDD1 (+)
12	12q24.11	54450	Amplification without LOH	SSH1 (-)
12	12q24.13	26773	Deletion without LOH	CCDC63 (+)
12	12q24.31	14240	Amplification without LOH	TCTN2 (+)
12	12q24.31	12290	Deletion without LOH	SRRM4 (+)
12	12q24.32	4121	Deletion without LOH	LOC100128554 (+)
12	12q24.32	8401	Deletion without LOH	LOC100128554 (+)
12	12q24.33	2807	Amplification without LOH	TMEM132C (+)
12	12q24.33	10290	Amplification without LOH	SFRS8 (+)
12	12q24.33	10673	Amplification without LOH	LOC116437 (+)
12	12q24.33	5382	Deletion without LOH	LOC116437 (+)
12		9003	Amplification without LOH	ZNF26 (+)
12		27421	Amplification without LOH	GALNT9 (-)
12		3980	Deletion without LOH	ZNF26 (+)
12		4392	Deletion without LOH	ZNF26 (+)
13	13q12.11	26169	Amplification without LOH	XPO4 (-)
13	13q12.11	422652	Amplification without LOH	LOC284232 (-)
13	13q12.11	29620	Deletion without LOH	LOC284232 (-)
13	13q12.11	422652	Deletion without LOH	LOC284232 (-)
13	13q12.12	47621	Amplification without LOH	SACS (-)
13	13q12.13	5680	Amplification without LOH	SPATA13 (+)
13	13q12.13	20197	Amplification without LOH	ATP8A2 (+)
13	13q12.3	1678	Amplification without LOH	FLT3 (-)
13	13q13.1	12949	Amplification without LOH	B3GALTL (+)
13	13q13.1	25691	Amplification without LOH	B3GALTL (+)
13	13q13.3	37187	Deletion without LOH	NBEA (+)
13	13q14.11	17467	Deletion without LOH	DNAJC15 (+)
13	13q14.11	19681	Deletion without LOH	DNAJC15 (+)
13	13q14.11	21878	Deletion without LOH	DNAJC15 (+)
13	13q14.2	16298	Amplification without LOH	CPB2 (-)
13	13q14.3	15007	Amplification without LOH	CYSLTR2 (+)
13	13q21.1	36063	Amplification without LOH	FLJ37307 (-)
13	13q21.33	3868	Amplification without LOH	PCDH9 (-)
13	13q21.33	6221	Amplification without LOH	KLHL1 (-)
13	13q21.33	20932	Amplification without LOH	KLHL1 (-)
13	13q21.33	22458	Deletion without LOH	DACH1 (-)
13	13q22.2	14477	Deletion without LOH	LOC647288 (-)
13	13q22.3	23869	Amplification without LOH	MYCBP2 (-)
13	13q31.1	20735	Deletion without LOH	SPRY2 (-)
13	13q31.1	25192	Deletion without LOH	SLITRK6 (-)
13	13q31.2	40011	Deletion without LOH	SLITRK5 (+)
13	13q33.1	3479	Amplification without LOH	FGF14 (-)
13	13q33.1	15154	Amplification without LOH	A2LD1 (-)
13	13q33.1	25984	Amplification without LOH	PCCA (+)
13	13q33.1	16095	Deletion without LOH	TMTC4 (-)
13	13q33.2	22510	Deletion without LOH	DAOA (+)
14	14q11.2	1207	Amplification with LOH	DAD1 (-)
14	14q11.2	1237	Amplification with LOH	DAD1 (-)
14	14q11.2	1373	Amplification with LOH	DAD1 (-)
14	14q11.2	1691	Amplification with LOH	DAD1 (-)
14	14q11.2	1694	Amplification with LOH	DAD1 (-)
14	14q11.2	1749	Amplification with LOH	DAD1 (-)
14	14q11.2	1754	Amplification with LOH	DAD1 (-)
14	14q11.2	2051	Amplification with LOH	DAD1 (-)
14	14q11.2	2342	Amplification with LOH	DAD1 (-)
14	14q11.2	2557	Amplification with LOH	DAD1 (-)
14	14q11.2	2758	Amplification with LOH	DAD1 (-)
14	14q11.2	2836	Amplification with LOH	DAD1 (-)
14	14q11.2	3483	Amplification with LOH	DAD1 (-)
14	14q11.2	3589	Amplification with LOH	DAD1 (-)
14	14q11.2	3668	Amplification with LOH	DAD1 (-)
14	14q11.2	3824	Amplification with LOH	OR4E2 (+)
14	14q11.2	3870	Amplification with LOH	OR4E2 (+)
14	14q11.2	3904	Amplification with LOH	DAD1 (-)
14	14q11.2	4381	Amplification with LOH	DAD1 (-)
14	14q11.2	4458	Amplification with LOH	DAD1 (-)
14	14q11.2	4606	Amplification with LOH	DAD1 (-)
14	14q11.2	4775	Amplification with LOH	DAD1 (-)
14	14q11.2	4808	Amplification with LOH	DAD1 (-)
14	14q11.2	5805	Amplification with LOH	DAD1 (-)
14	14q11.2	7184	Amplification with LOH	DAD1 (-)
14	14q11.2	7795	Amplification with LOH	DAD1 (-)
14	14q11.2	7903	Amplification with LOH	DAD1 (-)
14	14q11.2	8790	Amplification with LOH	OR4E2 (+)
14	14q11.2	9642	Amplification with LOH	DAD1 (-)
14	14q11.2	9938	Amplification with LOH	DAD1 (-)
14	14q11.2	11382	Amplification with LOH	DAD1 (-)
14	14q11.2	11712	Amplification with LOH	DAD1 (-)
14	14q11.2	11727	Amplification with LOH	DAD1 (-)
14	14q11.2	11901	Amplification with LOH	OR4E2 (+)
14	14q11.2	12421	Amplification with LOH	DAD1 (-)
14	14q11.2	12474	Amplification with LOH	DAD1 (-)
14	14q11.2	13173	Amplification with LOH	DAD1 (-)
14	14q11.2	13881	Amplification with LOH	OR4E2 (+)
14	14q11.2	18299	Amplification with LOH	DAD1 (-)
14	14q11.2	20133	Amplification with LOH	DAD1 (-)
14	14q11.2	21399	Amplification with LOH	DAD1 (-)
14	14q11.2	24124	Amplification with LOH	DAD1 (-)
14	14q11.2	25173	Amplification with LOH	DAD1 (-)
14	14q11.2	26099	Amplification with LOH	DAD1 (-)
14	14q11.2	27542	Amplification with LOH	DAD1 (-)
14	14q11.2	32565	Amplification with LOH	DAD1 (-)
14	14q11.2	1056	Amplification without LOH	DAD1 (-)
14	14q11.2	1207	Amplification without LOH	DAD1 (-)
14	14q11.2	1237	Amplification without LOH	DAD1 (-)
14	14q11.2	1244	Amplification without LOH	OR4E2 (+)
14	14q11.2	1373	Amplification without LOH	DAD1 (-)
14	14q11.2	1691	Amplification without LOH	DAD1 (-)
14	14q11.2	1694	Amplification without LOH	DAD1 (-)
14	14q11.2	1749	Amplification without LOH	DAD1 (-)
14	14q11.2	1754	Amplification without LOH	DAD1 (-)
14	14q11.2	2051	Amplification without LOH	DAD1 (-)
14	14q11.2	2342	Amplification without LOH	DAD1 (-)
14	14q11.2	2454	Amplification without LOH	DAD1 (-)
14	14q11.2	2557	Amplification without LOH	DAD1 (-)
14	14q11.2	2613	Amplification without LOH	DAD1 (-)
14	14q11.2	2757	Amplification without LOH	OR4E2 (+)
14	14q11.2	2758	Amplification without LOH	DAD1 (-)
14	14q11.2	2780	Amplification without LOH	OR4E2 (+)
14	14q11.2	2836	Amplification without LOH	DAD1 (-)
14	14q11.2	2980	Amplification without LOH	DAD1 (-)
14	14q11.2	3221	Amplification without LOH	DAD1 (-)
14	14q11.2	3483	Amplification without LOH	DAD1 (-)
14	14q11.2	3552	Amplification without LOH	DAD1 (-)
14	14q11.2	3589	Amplification without LOH	DAD1 (-)
14	14q11.2	3796	Amplification without LOH	DAD1 (-)
14	14q11.2	3824	Amplification without LOH	OR4E2 (+)
14	14q11.2	3870	Amplification without LOH	OR4E2 (+)
14	14q11.2	3904	Amplification without LOH	DAD1 (-)
14	14q11.2	3921	Amplification without LOH	DAD1 (-)
14	14q11.2	4048	Amplification without LOH	OR4E2 (+)
14	14q11.2	4381	Amplification without LOH	DAD1 (-)
14	14q11.2	4458	Amplification without LOH	DAD1 (-)
14	14q11.2	4606	Amplification without LOH	DAD1 (-)
14	14q11.2	4624	Amplification without LOH	DAD1 (-)
14	14q11.2	4704	Amplification without LOH	DAD1 (-)
14	14q11.2	4775	Amplification without LOH	DAD1 (-)
14	14q11.2	4808	Amplification without LOH	DAD1 (-)
14	14q11.2	5805	Amplification without LOH	DAD1 (-)
14	14q11.2	7184	Amplification without LOH	DAD1 (-)
14	14q11.2	7795	Amplification without LOH	DAD1 (-)
14	14q11.2	7903	Amplification without LOH	DAD1 (-)
14	14q11.2	8044	Amplification without LOH	OR4E2 (+)
14	14q11.2	8176	Amplification without LOH	DAD1 (-)
14	14q11.2	8790	Amplification without LOH	OR4E2 (+)
14	14q11.2	9220	Amplification without LOH	DAD1 (-)
14	14q11.2	9642	Amplification without LOH	DAD1 (-)
14	14q11.2	9938	Amplification without LOH	DAD1 (-)
14	14q11.2	11049	Amplification without LOH	DAD1 (-)
14	14q11.2	11382	Amplification without LOH	DAD1 (-)
14	14q11.2	11561	Amplification without LOH	OR4E2 (+)
14	14q11.2	11712	Amplification without LOH	DAD1 (-)
14	14q11.2	11837	Amplification without LOH	OR4E2 (+)
14	14q11.2	12063	Amplification without LOH	DAD1 (-)
14	14q11.2	12421	Amplification without LOH	DAD1 (-)
14	14q11.2	12474	Amplification without LOH	DAD1 (-)
14	14q11.2	13019	Amplification without LOH	OR4E2 (+)
14	14q11.2	13173	Amplification without LOH	DAD1 (-)
14	14q11.2	13881	Amplification without LOH	OR4E2 (+)
14	14q11.2	14252	Amplification without LOH	DAD1 (-)
14	14q11.2	14905	Amplification without LOH	DAD1 (-)
14	14q11.2	17936	Amplification without LOH	OR4E2 (+)
14	14q11.2	19847	Amplification without LOH	OR4E2 (+)
14	14q11.2	20133	Amplification without LOH	DAD1 (-)
14	14q11.2	21399	Amplification without LOH	DAD1 (-)
14	14q11.2	21427	Amplification without LOH	OR4E2 (+)
14	14q11.2	21812	Amplification without LOH	OR4E2 (+)
14	14q11.2	22262	Amplification without LOH	OR4E2 (+)
14	14q11.2	23678	Amplification without LOH	OR4E2 (+)
14	14q11.2	25173	Amplification without LOH	DAD1 (-)
14	14q11.2	26099	Amplification without LOH	DAD1 (-)
14	14q11.2	27542	Amplification without LOH	DAD1 (-)
14	14q11.2	32565	Amplification without LOH	DAD1 (-)
14	14q11.2	35909	Amplification without LOH	OR4E2 (+)
14	14q11.2	44775	Amplification without LOH	OR4E2 (+)
14	14q12	5025	Amplification without LOH	NOVA1 (-)
14	14q12	5747	Amplification without LOH	DHRS4L1 (+)
14	14q12	13869	Deletion without LOH	NOVA1 (-)
14	14q12	28204	Deletion without LOH	NOVA1 (-)
14	14q21.1	19034	Amplification without LOH	FBXO33 (-)
14	14q21.1	2832	Deletion without LOH	CLEC14A (-)
14	14q21.3	16145	Amplification without LOH	C14orf106 (-)
14	14q22.1	32101	Amplification without LOH	POLE2 (-)
14	14q22.1	32676	Deletion without LOH	SDCCAG1 (-)
14	14q22.3	11323	Deletion without LOH	CDKN3 (+)
14	14q22.3	17204	Deletion without LOH	CDKN3 (+)
14	14q23.1	14606	Amplification without LOH	DACT1 (+)
14	14q23.3	6508	Amplification without LOH	SPTB (-)
14	14q24.2	6916	Amplification without LOH	FLJ44817 (+)
14	14q24.2	15374	Amplification without LOH	SLC8A3 (-)
14	14q24.3	26472	Amplification without LOH	ACOT1 (+)
14	14q24.3	20570	Deletion without LOH	C14orf179 (+)
14	14q24.3	22231	Deletion without LOH	LIN52 (+)
14	14q31.1	4252	Amplification without LOH	NRXN3 (+)
14	14q31.1	15904	Deletion without LOH	ADCK1 (+)
14	14q31.1	18568	Deletion without LOH	NRXN3 (+)
14	14q32.12	20250	Deletion without LOH	TTC7B (-)
14	14q32.12	39195	Deletion without LOH	ATXN3 (-)
14	14q32.13	27170	Amplification without LOH	ITPK1 (-)
14	14q32.2	13488	Amplification without LOH	C14orf49 (-)
14	14q32.31	40703	Amplification without LOH	MIR411 (+)
14	14q32.33	16078	Deletion without LOH	KIAA0125 (+)
14		24807	Amplification without LOH	KIAA0125 (+)
14		41266	Amplification without LOH	ADAM6 (-)
14		41108	Deletion without LOH	KIAA0125 (+)
15	15q11.2	19549	Amplification without LOH	NF1P1 (-)
15	15q11.2	86080	Amplification without LOH	GOLGA6L6 (-)
15	15q11.2	127203	Amplification without LOH	GOLGA6L6 (-)
15	15q12	9545	Amplification without LOH	SNORD115-29 (+)
15	15q12	11204	Amplification without LOH	SNORD115-44 (+)
15	15q12	22101	Amplification without LOH	PWRN2 (-)
15	15q12	27285	Amplification without LOH	SNORD115-1 (+)
15	15q12	38727	Amplification without LOH	SNORD116-16 (+)
15	15q12	70502	Amplification without LOH	SNORD115-31 (+)
15	15q12	11204	Deletion without LOH	SNORD115-44 (+)
15	15q12	17977	Deletion without LOH	SNORD115-48 (+)
15	15q13.2	24897	Deletion without LOH	WHAMML2 (+)
15	15q13.3	31379	Deletion without LOH	DKFZP434L187 (+)
15	15q13.3	191804	Deletion without LOH	ARHGAP11B (+)
15	15q15.1	43996	Amplification without LOH	C15orf23 (+)
15	15q21.2	67890	Deletion without LOH	CTXN2 (+)
15	15q21.3	11456	Deletion without LOH	WDR72 (-)
15	15q21.3	17771	Deletion without LOH	WDR72 (-)
15	15q23	17998	Deletion without LOH	GLCE (+)
15	15q24.1	6599	Deletion without LOH	UACA (-)
15	15q24.1	12833	Deletion without LOH	ARIH1 (+)
15	15q24.2	7198	Amplification without LOH	PML (+)
15	15q24.3	1804	Amplification without LOH	CCDC33 (+)
15	15q24.3	65078	Deletion without LOH	CYP1A1 (-)
15	15q25.1	3993	Amplification without LOH	SCAPER (-)
15	15q25.1	34071	Deletion without LOH	AGPHD1 (+)
15	15q25.1	38530	Deletion without LOH	C15orf27 (+)
15	15q25.1	53132	Deletion without LOH	C15orf5 (-)
15	15q25.3	15504	Amplification without LOH	AGBL1 (+)
15	15q25.3	20904	Deletion without LOH	CPEB1 (-)
15	15q26.1	15173	Amplification without LOH	AGBL1 (+)
15	15q26.1	10283	Deletion without LOH	NCRNA00052 (+)
15	15q26.1	13740	Deletion without LOH	AGBL1 (+)
15	15q26.1	15173	Deletion without LOH	AGBL1 (+)
15	15q26.2	1248	Amplification without LOH	SLCO3A1 (+)
15	15q26.2	2108	Deletion without LOH	SLCO3A1 (+)
15	15q26.2	5830	Deletion without LOH	SLCO3A1 (+)
15	15q26.2	11398	Deletion without LOH	SLCO3A1 (+)
15	15q26.3	13608	Deletion without LOH	NR2F2 (+)
15		16564	Amplification without LOH	ADAMTS17 (-)
15		69249	Amplification without LOH	OR4F4 (-)
15		20285	Deletion without LOH	PCSK6 (-)
16	16p11.1	28611	Deletion without LOH	LOC283914 (+)
16	16p11.1	28675	Deletion without LOH	LOC146481 (-)
16	16p11.2	3251	Amplification without LOH	SLC6A10P (-)
16	16p11.2	16946	Amplification without LOH	SLC6A10P (-)
16	16p11.2	30047	Amplification without LOH	SLC6A10P (-)
16	16p11.2	63267	Deletion without LOH	HERC2P4 (-)
16	16p12.1	10365	Deletion without LOH	HS3ST4 (+)
16	16p12.1	21423	Deletion without LOH	LOC653786 (+)
16	16p12.1	33642	Deletion without LOH	C16orf65 (-)
16	16p12.3	3528	Amplification without LOH	XYLT1 (-)
16	16p12.3	6125	Amplification without LOH	XYLT1 (-)
16	16p12.3	22332	Amplification without LOH	XYLT1 (-)
16	16p12.3	5475	Deletion without LOH	XYLT1 (-)
16	16p13.11	24955	Deletion without LOH	MYH11 (-)
16	16p13.11	88692	Deletion without LOH	MPV17L (+)
16	16p13.12	8115	Amplification without LOH	SNX29 (+)
16	16p13.12	13075	Amplification without LOH	SNX29 (+)
16	16p13.12	10428	Deletion without LOH	MKL2 (+)
16	16p13.13	35716	Amplification without LOH	TEKT5 (-)
16	16p13.2	16208	Amplification without LOH	A2BP1 (+)
16	16p13.2 - 16p13.13	10833	Deletion without LOH	GRIN2A (-)
16	16p13.3	6420	Amplification without LOH	SRL (-)
16	16p13.3	35362	Amplification without LOH	TCEB2 (-)
16	16p13.3	5182	Deletion without LOH	A2BP1 (+)
16	16p13.3	33052	Deletion without LOH	TESSP1 (+)
16	16q12.1	13571	Amplification without LOH	CBLN1 (-)
16	16q12.2	12292	Amplification without LOH	FTO (+)
16	16q12.2	14556	Amplification without LOH	RBL2 (+)
16	16q12.2	21566	Amplification without LOH	CHD9 (+)
16	16q12.2	5317	Deletion without LOH	CHD9 (+)
16	16q12.2	9011	Deletion without LOH	CHD9 (+)
16	16q12.2	10416	Deletion without LOH	CHD9 (+)
16	16q12.2	11151	Deletion without LOH	CHD9 (+)
16	16q12.2	16725	Deletion without LOH	CHD9 (+)
16	16q21	34699	Deletion without LOH	CCL22 (+)
16	16q22.1	15912	Amplification without LOH	TMCO7 (+)
16	16q22.1	33519	Amplification without LOH	AGRP (-)
16	16q22.1	43330	Amplification without LOH	NRN1L (+)
16	16q22.3	28504	Amplification without LOH	HYDIN (-)
16	16q22.3	41648	Amplification without LOH	CLEC18C (+)
16	16q22.3	24467	Deletion without LOH	PMFBP1 (-)
16	16q22.3	36490	Deletion without LOH	DDX19B (+)
16	16q23.1	1168	Amplification without LOH	CNTNAP4 (+)
16	16q23.1	18436	Deletion without LOH	ADAMTS18 (-)
16	16q23.1	19059	Deletion without LOH	ADAMTS18 (-)
16	16q23.3	12927	Deletion without LOH	C16orf61 (-)
16	16q24.1	1235	Deletion without LOH	KIAA0182 (+)
16	16q24.2	3986	Amplification without LOH	FBXO31 (-)
16	16q24.2	5683	Amplification without LOH	FBXO31 (-)
16	16q24.2	12834	Amplification without LOH	FOXL1 (+)
16	16q24.2	12911	Amplification without LOH	FOXF1 (+)
16	16q24.2	13911	Amplification without LOH	IRF8 (+)
16	16q24.3	14216	Amplification without LOH	ZNF469 (+)
16		10806	Amplification without LOH	SPG7 (+)
16		74439	Amplification without LOH	ACSF3 (+)
16		47950	Deletion without LOH	CBFA2T3 (-)
17	17p11.2	205983	Amplification without LOH	C17orf51 (-)
17	17p11.2	18532	Deletion without LOH	RAI1 (+)
17	17p11.2	36511	Deletion without LOH	ZNF624 (-)
17	17p11.2	57995	Deletion without LOH	CCDC144B (-)
17	17p11.2 - 17p11.1	36784	Deletion without LOH	FLJ36000 (+)
17	17p12	5300	Amplification without LOH	PMP22 (-)
17	17p13.1	15312	Amplification without LOH	SHISA6 (+)
17	17p13.2	21882	Deletion without LOH	UBE2G1 (-)
17	17p13.3	27114	Amplification without LOH	RAP1GAP2 (+)
17	17p13.3	72227	Amplification without LOH	RPH3AL (-)
17	17q11.2	26781	Amplification without LOH	WSB1 (+)
17	17q11.2	94486	Deletion without LOH	WSB1 (+)
17	17q12	30850	Deletion without LOH	RFFL (-)
17	17q12	33592	Deletion without LOH	LRRC37B2 (+)
17	17q21.2	12510	Deletion without LOH	TADA2A (+)
17	17q21.31	2357	Amplification without LOH	KRTAP9-4 (+)
17	17q21.31	2822	Amplification without LOH	KRTAP9-4 (+)
17	17q21.31	3334	Amplification without LOH	KRTAP9-4 (+)
17	17q21.31	4823	Amplification without LOH	KRTAP9-4 (+)
17	17q21.31	7669	Amplification without LOH	KRTAP9-4 (+)
17	17q21.31	8788	Amplification without LOH	ETV4 (-)
17	17q21.31	2357	Deletion without LOH	KRTAP9-4 (+)
17	17q21.31	25464	Deletion without LOH	KRTAP4-1 (-)
17	17q21.32	16599	Amplification without LOH	MAPT (+)
17	17q21.32	27640	Deletion without LOH	DBF4B (+)
17	17q22	26029	Amplification without LOH	CA10 (-)
17	17q22	110612	Deletion without LOH	SPAG9 (-)
17	17q23.2	24148	Amplification without LOH	RPS6KB1 (+)
17	17q24.1	18672	Deletion without LOH	TBC1D3P2 (-)
17	17q24.1	113905	Deletion without LOH	TANC2 (+)
17	17q24.3	8938	Amplification without LOH	CACNG5 (+)
17	17q25.1	1268	Amplification without LOH	RPL38 (+)
17	17q25.1	8159	Amplification without LOH	RPL38 (+)
17	17q25.1	34636	Amplification without LOH	RPL38 (+)
17	17q25.1	31998	Deletion without LOH	CDC42EP4 (-)
17	17q25.3	9325	Amplification without LOH	TBC1D16 (-)
18	18p11.21	20743	Amplification without LOH	SLMO1 (+)
18	18p11.21	65554	Amplification without LOH	ZNF519 (-)
18	18p11.21	192724	Amplification without LOH	LOC644669 (-)
18	18p11.21	56427	Deletion without LOH	ANKRD30B (+)
18	18p11.21	89640	Deletion without LOH	LOC644669 (-)
18	18p11.32	2891	Amplification without LOH	C18orf2 (-)
18	18q12.1	1313	Amplification without LOH	FAM59A (-)
18	18q12.1	1738	Amplification without LOH	FAM59A (-)
18	18q12.1	5697	Amplification without LOH	C18orf34 (-)
18	18q12.1	6538	Amplification without LOH	AQP4 (-)
18	18q12.1	12306	Amplification without LOH	FAM59A (-)
18	18q12.1	15411	Amplification without LOH	FAM59A (-)
18	18q12.1	8917	Deletion without LOH	FAM59A (-)
18	18q12.1	15311	Deletion without LOH	CDH2 (-)
18	18q12.1	18906	Deletion without LOH	CDH2 (-)
18	18q12.2	2317	Amplification without LOH	FHOD3 (+)
18	18q12.3	1359	Amplification without LOH	KC6 (-)
18	18q12.3	4537	Amplification without LOH	KC6 (-)
18	18q12.3	17467	Amplification without LOH	SYT4 (-)
18	18q12.3	6842	Deletion without LOH	PIK3C3 (+)
18	18q21.1	14145	Amplification without LOH	RNF165 (+)
18	18q21.2	6504	Amplification without LOH	MAPK4 (+)
18	18q21.2	14935	Deletion without LOH	DCC (+)
18	18q21.33	3094	Deletion without LOH	MC4R (-)
18	18q21.33	3105	Deletion without LOH	PMAIP1 (+)
18	18q22.1	41674	Amplification without LOH	C18orf20 (-)
18	18q22.1	1288	Deletion without LOH	CDH19 (-)
18	18q22.1	16040	Deletion without LOH	CDH19 (-)
18	18q22.2	22891	Amplification without LOH	TMX3 (-)
18	18q22.2	4702	Deletion without LOH	DSEL (-)
18	18q22.2	6594	Deletion without LOH	DSEL (-)
18	18q22.2	21703	Deletion without LOH	TMX3 (-)
18	18q22.3	36550	Amplification without LOH	SOCS6 (+)
18	18q22.3	9633	Deletion without LOH	NETO1 (-)
18		3216	Deletion without LOH	SALL3 (+)
19	19p12	11355	Amplification without LOH	RPSAP58 (+)
19	19p12	19277	Amplification without LOH	ZNF676 (-)
19	19p12	28659	Deletion without LOH	ZNF676 (-)
19	19p12 - 19p11	4290670	Copy-Neutral LOH	LOC148189 (-)
19	19p13.2	3294	Amplification without LOH	MUC16 (-)
19	19p13.2	10705	Amplification without LOH	MUC16 (-)
19	19p13.2	25837	Amplification without LOH	LASS4 (+)
19	19p13.2	35553	Amplification without LOH	MUC16 (-)
19	19p13.2	14162	Deletion without LOH	MBD3L1 (+)
19	19q11	11814	Deletion without LOH	LOC148145 (+)
19	19q11	11865	Deletion without LOH	LOC148145 (+)
19	19q12	21993	Amplification without LOH	CHST8 (+)
19	19q12	63801	Amplification without LOH	TSHZ3 (-)
19	19q12	22944	Deletion without LOH	NPHS1 (-)
19	19q13.11	25718	Deletion without LOH	LGALS4 (-)
19	19q13.2	40095	Amplification without LOH	PSG6 (-)
19	19q13.2	17005	Deletion without LOH	PSG5 (-)
19	19q13.2	40148	Deletion without LOH	IRGC (+)
19	19q13.31	20221	Amplification without LOH	MEIS3 (-)
19	19q13.31	19783	Deletion without LOH	NUCB1 (+)
19	19q13.31	25794	Deletion without LOH	MEIS3 (-)
19	19q13.31	26634	Deletion without LOH	PPP1R15A (+)
19	19q13.31	34199	Deletion without LOH	PLEKHA4 (-)
19	19q13.32	29801	Deletion without LOH	SIGLEC11 (-)
19	19q13.33	30604	Amplification without LOH	LILRA2 (+)
20	20p11.21	25642	Amplification without LOH	ZNF337 (-)
20	20p11.21	26282	Amplification without LOH	CST5 (-)
20	20p12.1	14252	Amplification without LOH	MACROD2 (+)
20	20p12.3	1547	Amplification without LOH	FERMT1 (-)
20	20p12.3	2037	Amplification without LOH	FERMT1 (-)
20	20p12.3	15241	Amplification without LOH	C20orf196 (+)
20	20p12.3	2037	Deletion without LOH	FERMT1 (-)
20	20p13	1704	Amplification without LOH	SIRPB1 (-)
20	20p13	3192	Amplification without LOH	SIRPB1 (-)
20	20p13	3658	Amplification without LOH	SIRPB1 (-)
20	20p13	6399	Amplification without LOH	SIRPB1 (-)
20	20p13	10561	Amplification without LOH	SIRPB1 (-)
20	20p13	12287	Amplification without LOH	SIRPB1 (-)
20	20p13	2042	Deletion without LOH	SIRPB1 (-)
20	20p13	6399	Deletion without LOH	SIRPB1 (-)
20	20p13	6591	Deletion without LOH	TGM3 (+)
20	20q11.21	51713	Deletion without LOH	COMMD7 (-)
20	20q11.22	19181	Amplification without LOH	BPIL1 (+)
20	20q11.22	19738	Deletion without LOH	TRPC4AP (-)
20	20q12	3491	Amplification without LOH	CHD6 (-)
20	20q12	11026	Amplification without LOH	MAFB (-)
20	20q12	18253	Amplification without LOH	MAFB (-)
20	20q13.11	3439	Deletion without LOH	PTPRT (-)
20	20q13.12	23333	Deletion without LOH	PLTP (-)
20	20q13.13	16264	Amplification without LOH	UBE2V1 (-)
20	20q13.13	40095	Amplification without LOH	LOC284749 (+)
20	20q13.13	40858	Amplification without LOH	CEBPB (+)
20	20q13.13	41626	Deletion without LOH	LOC100131496 (+)
20	20q13.32	76148	Deletion without LOH	HMGB1L1 (-)
20	20q13.33	13794	Amplification without LOH	GMEB2 (-)
20	20q13.33	24816	Amplification without LOH	CDH4 (+)
20	20q13.33	33537	Deletion without LOH	ZBTB46 (-)
21	21q11.2	4662	Amplification without LOH	POTED (+)
21	21q21.1	18237	Amplification without LOH	NRIP1 (-)
21	21q21.1	24170	Amplification without LOH	NCAM2 (+)
21	21q21.1	18757	Deletion without LOH	PRSS7 (-)
21	21q21.1	49604	Deletion without LOH	PRSS7 (-)
21	21q21.2	4994	Amplification without LOH	NCRNA00158 (-)
21	21q21.2	8403	Amplification without LOH	NCRNA00158 (-)
21	21q21.2	12426	Amplification without LOH	NCAM2 (+)
21	21q21.2	8403	Deletion without LOH	NCRNA00158 (-)
21	21q21.2	8742	Deletion without LOH	NCRNA00158 (-)
21	21q22.12	153883	Deletion without LOH	RUNX1 (-)
21	21q22.12	303019	Deletion without LOH	C21orf96 (-)
21	21q22.12 - 21q22.13	43327	Deletion with LOH	C21orf96 (-)
21	21q22.13	13969	Amplification without LOH	HLCS (-)
21	21q22.13	42061	Amplification without LOH	CLDN14 (-)
21	21q22.13	205336	Deletion with LOH	MIR802 (+)
21	21q22.13	171730	Deletion without LOH	MIR802 (+)
21	21q22.2	19586	Deletion without LOH	SH3BGR (+)
21	21q22.3	19505	Amplification without LOH	DSCAM (-)
22	22q11.1 - 22q11.21	308454	Amplification without LOH	POTEH (-)
22	22q11.1 - 22q11.21	308454	Deletion without LOH	POTEH (-)
22	22q11.21	5023	Amplification without LOH	DGCR6 (+)
22	22q11.21	11191	Amplification without LOH	COMT (+)
22	22q11.21	31429	Amplification without LOH	GNB1L (-)
22	22q11.21	32350	Amplification without LOH	DGCR8 (+)
22	22q11.21	36995	Amplification without LOH	DGCR2 (-)
22	22q11.21	37703	Amplification without LOH	TRMT2A (-)
22	22q11.21	16905	Deletion without LOH	CLTCL1 (-)
22	22q11.21	663188	Deletion without LOH	OR11H1 (-)
22	22q11.22	1974	Deletion without LOH	LOC400891 (+)
22	22q11.22	303755	Deletion without LOH	POM121L8P (+)
22	22q11.23	16670	Amplification without LOH	VPREB1 (+)
22	22q11.23	17069	Amplification without LOH	GNAZ (+)
22	22q11.23	26509	Amplification without LOH	VPREB1 (+)
22	22q11.23	6595	Deletion without LOH	TOP3B (-)
22	22q11.23	11887	Deletion without LOH	TOP3B (-)
22	22q11.23	13191	Deletion without LOH	LOC96610 (+)
22	22q12.1	5406	Amplification without LOH	GSTTP1 (-)
22	22q12.1	11518	Amplification without LOH	LRP5L (-)
22	22q12.1	16421	Amplification without LOH	TPST2 (-)
22	22q12.1	19055	Amplification without LOH	SEZ6L (+)
22	22q12.1	29550	Amplification without LOH	GSTTP2 (-)
22	22q12.1	29700	Amplification without LOH	MIAT (+)
22	22q12.1	14831	Deletion without LOH	SEZ6L (+)
22	22q12.1	16385	Deletion without LOH	MIR548J (-)
22	22q12.2	22277	Deletion without LOH	RFPL1S (-)
22	22q12.2	26157	Deletion without LOH	MTMR3 (+)
22	22q12.3	12278	Amplification without LOH	ISX (+)
22	22q12.3	27945	Amplification without LOH	PATZ1 (-)
22	22q12.3	5134	Deletion without LOH	LARGE (-)
22	22q12.3	27333	Deletion without LOH	DRG1 (+)
22	22q13.1	12572	Amplification without LOH	C1QTNF6 (-)
22	22q13.1	42498	Deletion without LOH	MYH9 (-)
22	22q13.31	12815	Amplification without LOH	TTC38 (+)
22	22q13.31	12890	Amplification without LOH	NFAM1 (-)
22	22q13.31	19038	Amplification without LOH	SCUBE1 (-)
22	22q13.31	19402	Amplification without LOH	NFAM1 (-)
22	22q13.31	3372	Deletion without LOH	SAMM50 (+)
22	22q13.31	8251	Deletion without LOH	KIAA1644 (-)
22	22q13.31	12890	Deletion without LOH	NFAM1 (-)
22	22q13.31	25388	Deletion without LOH	PRR5 (+)
22	22q13.31	46897	Deletion without LOH	LOC730668 (+)
22	22q13.32	57470	Amplification without LOH	GRAMD4 (+)
22	22q13.33	14375	Amplification without LOH	FAM19A5 (+)
22	22q13.33	7848	Deletion without LOH	FAM19A5 (+)
22	22q13.33	14026	Deletion without LOH	FAM19A5 (+)
8	8q13.3	6373	Deletion without LOH	PRDM14 (-)
1	1q23.2	1459	Deletion without LOH	OR6Y1 (-)
1	1p36.31	25352	Amplification without LOH	ACOT7 (-)
11	11p15.4	19588	Amplification without LOH	OR10A6 (-)
5	5q35.2	8228	Amplification without LOH	HMP19 (+)
14	14q32.33	30310	Deletion without LOH	KLC1 (+)
7	7q31.31	11556	Amplification without LOH	ING3 (+)
1	1p13.3	13521	Deletion without LOH	PRMT6 (+)
6	6p23	7925	Amplification without LOH	JARID2 (+)
8	8q21.13	1306	Amplification without LOH	FABP9 (-)
8	8q21.13	1306	Deletion without LOH	FABP9 (-)
10	10p11.21	1059	Amplification without LOH	ZNF248 (-)
15	15q12	5105	Amplification without LOH	SNORD116-23 (+)
11	11q24.3	1220	Deletion without LOH	ETS1 (-)
8	8q11.22	24311	Amplification without LOH	PXDNL (-)
5	5q11.2	2462	Amplification without LOH	FST (+)
21	21q22.12	30930	Amplification without LOH	CLIC6 (+)
16	16p12.1	12539	Amplification without LOH	PRKCB (+)
4	4q28.1	22183	Deletion without LOH	SLC25A31 (+)
11	11q24.3	1338	Deletion without LOH	ETS1 (-)
5	5q31.2	23332	Deletion without LOH	SPOCK1 (-)
13	13q21.33	1193	Amplification without LOH	PCDH9 (-)
1	1p22.3	15154	Amplification without LOH	LMO4 (+)
19	19q13.32	11819	Deletion without LOH	ZNF677 (-)
18	18p11.32	12934	Amplification without LOH	NDC80 (+)
8	8q23.3	2933	Amplification without LOH	CSMD3 (-)
6	6q21	6808	Deletion without LOH	RFPL4B (+)
4	4q21.3	19131	Amplification without LOH	PTPN13 (+)
12	12q12	24855	Deletion without LOH	LRRK2 (+)
22	22q13.1	10140	Deletion without LOH	RBM9 (-)
11	11q24.3	7168	Amplification without LOH	ETS1 (-)
6	6p21.1	1605	Amplification without LOH	KLC4 (+)
11	11p15.3	11129	Amplification without LOH	DKK3 (-)
13	13q14.11	27428	Amplification without LOH	TNFSF11 (+)
16	16q24.1	19128	Amplification without LOH	CDH13 (+)
10	10p11.21	11491	Amplification without LOH	ZNF248 (-)
7	7q32.3	27822	Amplification without LOH	PLXNA4 (-)
7	7p14.1	9192	Deletion without LOH	INHBA (-)
2	2p12	13488	Amplification without LOH	REG3G (+)
10	10q25.2	22040	Deletion without LOH	GPAM (-)
18	18q12.3	4499	Deletion without LOH	KC6 (-)
16	16q23.3	12336	Deletion without LOH	MPHOSPH6 (-)
9	9p21.3	14066	Amplification without LOH	ELAVL2 (-)
9	9p21.3	14066	Deletion without LOH	ELAVL2 (-)
4	4p12	1214	Deletion without LOH	GABRG1 (-)
5	5p12	24291	Amplification without LOH	C5orf39 (-)
4	4q28.1	12194	Amplification without LOH	HSPA4L (+)
1	1q23.2	16944	Amplification without LOH	OR6Y1 (-)
13	13q21.33	5990	Amplification without LOH	PCDH9 (-)
11	11q24.3	3252	Deletion without LOH	ETS1 (-)
9	9q33.3	5174	Amplification without LOH	CRB2 (+)
10	10p15.3	6803	Deletion without LOH	ADARB2 (-)
2	2q14.2	11893	Amplification without LOH	GLI2 (+)
8	8q24.23	6894	Amplification without LOH	KHDRBS3 (+)
2	2q36.3	4802	Amplification without LOH	PID1 (-)
9	9q31.2	26508	Amplification without LOH	FSD1L (+)
9	9q31.2	26508	Deletion without LOH	FSD1L (+)
3	3p14.1	3669	Amplification without LOH	FAM19A4 (-)
12	12p13.2	1815	Amplification without LOH	ETV6 (+)
22	22q13.31	4537	Deletion without LOH	NFAM1 (-)
2	2q24.3	5500	Amplification without LOH	FIGN (-)
7	7q11.23	32195	Amplification without LOH	PTPN12 (+)
17	17p11.2	18183	Deletion without LOH	ULK2 (-)
4	4q28.2	1492	Deletion without LOH	C4orf33 (+)
5	5q22.2	12275	Amplification without LOH	MCC (-)
12	12p11.21	22733	Amplification without LOH	IPO8 (-)
5	5q11.2	6902	Amplification without LOH	FST (+)
4	4p12	20398	Deletion without LOH	GABRG1 (-)
17	17p13.1	6201	Deletion without LOH	NTN1 (+)
20	20p12.1	7925	Deletion without LOH	BFSP1 (-)
10	10q25.3	17501	Deletion without LOH	HABP2 (+)
15	15q26.2	52804	Deletion without LOH	FAM174B (-)
4	4q13.3	2335	Deletion without LOH	MTHFD2L (+)
20	20q11.23	27129	Amplification without LOH	GDF5 (-)
13	13q32.1	32798	Amplification without LOH	HS6ST3 (+)
21	21q22.3	1114	Deletion without LOH	TMPRSS2 (-)
12	12q12	10730	Amplification without LOH	CNTN1 (+)
13	13q22.1	15798	Amplification without LOH	KLF5 (+)
3	3q22.1	12702	Deletion without LOH	BFSP2 (+)
8	8q21.3	46901	Amplification without LOH	MMP16 (-)
3	3p25.1	7321	Amplification without LOH	WNT7A (-)
10	10q26.12	16229	Amplification without LOH	SEC23IP (+)
1	1p21.1	29739	Deletion without LOH	COL11A1 (-)
15	15q25.1	27879	Deletion without LOH	SCAPER (-)
15	15q25.2	18081	Amplification without LOH	FAH (+)
9	9q33.1	12764	Amplification without LOH	SNORA70C (+)
12	12q24.13	19747	Deletion without LOH	ATXN2 (-)
2	2p24.1	22833	Deletion without LOH	OSR1 (-)
10	10q23.33	30501	Amplification without LOH	LGI1 (+)
5	5q11.2	22393	Amplification without LOH	PELO (+)
16	16q12.1	35572	Amplification without LOH	N4BP1 (-)
5	5q32	40383	Deletion without LOH	TCERG1 (+)
15	15q12	49561	Amplification without LOH	SNORD116-28 (+)
3	3q26.32	2978	Deletion without LOH	PIK3CA (+)
2	2q13	9246	Deletion without LOH	SH3RF3 (+)
11	11p11.2	17510	Amplification without LOH	PHF21A (-)
2	2p14	15663	Amplification without LOH	SPRED2 (-)
20	20q13.33	28926	Deletion without LOH	CDH4 (+)
16	16q24.3	11574	Amplification without LOH	FBXO31 (-)
15	15q26.3	16174	Deletion without LOH	LOC91948 (-)
11	11p15.1	18523	Deletion without LOH	TSG101 (-)
3	3p25.1	15678	Amplification without LOH	FBLN2 (+)
14	14q23.2	6345	Deletion without LOH	RHOJ (+)
4	4q26	17222	Amplification without LOH	MIR1973 (+)
15	15q23	23826	Deletion without LOH	DPP8 (-)
2	2q14.1	22433	Amplification without LOH	LOC654433 (+)
11	11q21	23682	Deletion without LOH	CCDC67 (+)
21	21q21.2	13535	Amplification without LOH	NCAM2 (+)
2	2p14	10808	Amplification without LOH	ETAA1 (+)
7	7q21.2	12012	Deletion without LOH	CDK6 (-)
9	9q32	10609	Amplification without LOH	HSDL2 (+)
9	9q32	10609	Deletion without LOH	HSDL2 (+)
20	20p13	18959	Deletion without LOH	SIRPA (+)
1	1q23.3	1778	Amplification without LOH	C1orf110 (-)
9	9q33.3	25809	Amplification without LOH	CRB2 (+)
8	8p21.3	7011	Amplification without LOH	CSGALNACT1 (-)
8	8p21.3	7011	Deletion without LOH	CSGALNACT1 (-)
12	12p13.2	27010	Amplification without LOH	KLRA1 (-)
16	16q12.2	5007	Amplification without LOH	CHD9 (+)
4	4q21.21	19685	Amplification without LOH	PRKG2 (-)
9	9q22.32	68163	Amplification without LOH	PTPDC1 (+)
5	5q11.2	10165	Amplification without LOH	ESM1 (-)
9	9q21.12	20627	Amplification without LOH	SMC5 (+)
9	9q21.12	20627	Deletion without LOH	SMC5 (+)
6	6q22.33	18985	Deletion without LOH	LAMA2 (+)
8	8q11.23	25666	Deletion without LOH	MRPL15 (+)
10	10q26.11	12857	Deletion without LOH	CASC2 (+)
6	6p24.2	30103	Deletion without LOH	SYCP2L (+)
14	14q11.2	29393	Deletion without LOH	ACIN1 (-)
21	21q22.12	12944	Amplification without LOH	ITSN1 (+)
12	12q24.23	8969	Deletion without LOH	MAP1LC3B2 (+)
1	1q32.1	28175	Amplification without LOH	IGFN1 (+)
20	20q13.12	32736	Deletion without LOH	WFDC11 (-)
8	8q22.2	20523	Amplification without LOH	NIPAL2 (-)
13	13q14.13	20496	Deletion without LOH	LOC100190939 (+)
9	9q31.3	7573	Amplification without LOH	KLF4 (-)
9	9q31.3	7573	Deletion without LOH	KLF4 (-)
16	16q22.3	18921	Amplification without LOH	MARVELD3 (+)
5	5p15.1	31378	Deletion without LOH	FBXL7 (+)
2	2q33.3	17416	Deletion without LOH	KLF7 (-)
4	4q28.1	14415	Amplification without LOH	MIR2054 (+)
3	3q21.3	53011	Deletion without LOH	TMCC1 (-)
7	7p15.3	9987	Amplification without LOH	MGC87042 (-)
21	21q22.3	24146	Amplification without LOH	DSCAM (-)
1	1p21.3	11156	Amplification without LOH	RWDD3 (+)
9	9q33.1	3397	Amplification without LOH	TRIM32 (+)
5	5q11.2	3075	Amplification without LOH	FST (+)
5	5q22.2	13866	Deletion without LOH	APC (+)
1	1q25.1	23422	Deletion without LOH	SLC9A11 (-)
11	11p15.4	20755	Deletion without LOH	OVCH2 (-)
12	12q24.33	9265	Deletion without LOH	GLT1D1 (+)
20	20p13	1053	Amplification without LOH	SCRT2 (-)
17	17q24.1	11991	Deletion without LOH	BRIP1 (-)
11	11p13	3589	Deletion without LOH	ELF5 (-)
2	2q36.1	11553	Deletion without LOH	EPHA4 (-)
1	1p35.2	48030	Deletion without LOH	PRO0611 (+)
7	7p21.3	8013	Deletion without LOH	ARL4A (+)
17	17p13.1	1392	Amplification without LOH	SHISA6 (+)
15	15q24.2	21014	Amplification without LOH	C15orf59 (-)
2	2q12.1	21695	Deletion without LOH	MAP4K4 (+)
8	8q11.22	16003	Deletion without LOH	SNTG1 (+)
2	2p25.1	1414	Amplification without LOH	ASAP2 (+)
12	12q21.1	7854	Deletion without LOH	PTPRR (-)
2	2q14.2	18055	Amplification without LOH	LOC84931 (-)
20	20p13	4282	Amplification without LOH	SCRT2 (-)
20	20p13	4282	Deletion without LOH	SCRT2 (-)
15	15q14	18313	Deletion without LOH	MEIS2 (-)
17	17p13.3	5431	Deletion without LOH	SGSM2 (+)
6	6q21	40709	Deletion without LOH	CDK19 (-)
11	11p14.3	28852	Deletion without LOH	LUZP2 (+)
21	21q22.12	7508	Amplification without LOH	RCAN1 (-)
4	4q28.3	27786	Deletion without LOH	PABPC4L (-)
20	20p13	10710	Deletion without LOH	C20orf54 (-)
1	1p36.12	69481	Deletion with LOH	PLA2G2A (-)
11	11q13.5	39646	Amplification without LOH	DGAT2 (+)
5	5q35.2	6541	Amplification without LOH	CPEB4 (+)
6	6q25.1	6598	Deletion without LOH	ESR1 (+)
9	9q34.2	2386	Amplification without LOH	TSC1 (-)
2	2p25.1	12470	Amplification without LOH	ASAP2 (+)
13	13q14.3	4453	Amplification without LOH	RNASEH2B (+)
21	21q21.3	22195	Amplification without LOH	N6AMT1 (-)
13	13q32.3	17114	Deletion without LOH	STK24 (-)
20	20q11.23	18022	Deletion without LOH	PHF20 (+)
14	14q21.1	40664	Deletion without LOH	SIP1 (+)
22	22q11.22	24158	Deletion without LOH	CRKL (+)
20	20p13	19641	Amplification without LOH	ADRA1D (-)
4	4q31.21	1452	Amplification without LOH	GAB1 (+)
13	13q13.3	17304	Deletion without LOH	TRPC4 (-)
22	22q13.33	7497	Deletion without LOH	FAM19A5 (+)
15	15q26.3	23448	Deletion without LOH	LOC145820 (+)
18	18p11.31	13526	Deletion without LOH	LOC642597 (-)
4	4q31.3	8558	Amplification without LOH	ARFIP1 (+)
8	8p21.2	14314	Amplification without LOH	EBF2 (-)
3	3p12.2	20687	Deletion without LOH	GBE1 (-)
1	1p32.3	29393	Amplification without LOH	OSBPL9 (+)
11	11p13	8647	Deletion without LOH	ELF5 (-)
17	17q21.31	13411	Amplification without LOH	ERBB2 (+)
1	1q32.2	14832	Amplification without LOH	CDK18 (+)
9	9p23	13769	Amplification without LOH	NFIB (-)
5	5q33.3	25895	Amplification without LOH	CLINT1 (-)
5	5q33.3	25895	Deletion without LOH	CLINT1 (-)
15	15q12	23059	Deletion without LOH	SNORD109A (+)
8	8q24.22	9776	Amplification without LOH	ZFAT (-)
1	1p32.3	49596	Amplification without LOH	LRP8 (-)
13	13q14.11	15630	Deletion without LOH	KIAA0564 (-)
11	11p12	10877	Amplification without LOH	API5 (+)
9	9p13.3	40321	Amplification without LOH	SMU1 (-)
4	4q31.23	21949	Amplification without LOH	NR3C2 (-)
1	1q25.1	35240	Deletion without LOH	DNM3 (+)
4	4p16.3	27686	Amplification without LOH	ZFYVE28 (-)
20	20p12.1	39917	Deletion without LOH	SEL1L2 (-)
20	20p13	23843	Amplification without LOH	SCRT2 (-)
14	14q21.1	15479	Deletion without LOH	NKX2-8 (-)
18		88428	Amplification without LOH	LOC100130522 (+)
20	20p11.21	79365	Amplification without LOH	GINS1 (+)
5	5p13.1	33086	Amplification with LOH	PTGER4 (+)
3	3q21.3	7892	Deletion without LOH	RAB7A (+)
3	3p22.2	17330	Deletion without LOH	XIRP1 (-)
1	1q21.3	19526	Amplification without LOH	POGZ (-)
1	1p34.2	16987	Deletion without LOH	GUCA2B (+)
10	10q26.11	8962	Amplification without LOH	GRK5 (+)
6	6p22.3	18122	Amplification without LOH	HDGFL1 (+)
1	1p32.2	9227	Amplification without LOH	MIR548D2 (-)
2	2p16.2	15611	Deletion without LOH	ASB3 (-)
17	17q24.3	19308	Deletion without LOH	PSMD12 (-)
20	20q13.2	10911	Deletion without LOH	DOK5 (+)
[truncated: 766 more rows]
